# Supplementary material for: Comparative Transcriptome Analysis of Differentially Expressed Genes and Signaling Pathways between XY and YY Testis in Yellow Catfish
Source: PLoS One. 2015 Aug 4;10(8):e0134626. doi: 10.1371/journal.pone.0134626 (PMC4524600; doi:10.1371/journal.pone.0134626)
Supplement: S1 Table — (XLSX) [file pone.0134626.s002.xlsx]

## Sheet: supplementary table 1
id	Name	Definition	baseMean_supermale(YY)	baseMean_male(XY)	foldChange(YY/XY)	p_value	length	NR-id and Des	NR-e-value	swiss-id	swiss-e-value	swiss-Des	kegg-id	kegg-term	kegg_hits_numbers	GO-id	GO-term
CL10000Contig1			16.6277	21.1695	0.785455	0.818547	642
CL10001Contig1	E3.1.1.3	triacylglycerol lipase	15.5885	13.4715	1.15714	0.930966	757	gi|47230394|emb|CAF99587.1|unnamed protein product [Tetraodon nigroviridis]	5.2e-23	sp|Q3SZ79|LIPC_BOVIN	7e-30	Hepatic triacylglycerol lipase OS=Bos taurus GN=LIPC PE=2 SV=1	ko00561	Glycerolipid metabolism	1	GO:0005576;GO:0006629;GO:0004806	extracellular region|lipid metabolic process|triglyceride lipase activity
CL10002Contig1			14.5492	18.2828	0.795789	0.845818	911
CL10003Contig1			35.3338	17.3205	2.04	0.363455	514
CL10004Contig1			40.53	48.1125	0.8424	0.808456	486
CL10005Contig1			23.9023	41.3768	0.577674	0.450298	1059
CL10006Contig1	TSHZ	teashirt	21.8238	15.396	1.4175	0.72063	841	gi|528509745|ref|XP_005170062.1|PREDICTED: teashirt homolog 1 isoform X1 [Danio rerio]	1.09e-62	sp|B3DJM5|TSH1_DANRE	9e-65	Teashirt homolog 1 OS=Danio rerio GN=tshz1 PE=2 SV=1	ko04391	Hippo signaling pathway -fly	1	GO:0042474;GO:0046872;GO:0009952;GO:0006355;GO:0043565;GO:0005515;GO:0003700;GO:0060023;GO:0005634;GO:0006351	middle ear morphogenesis|metal ion binding|anterior/posterior pattern specification|regulation of transcription, DNA-templated|sequence-specific DNA binding|protein binding|sequence-specific DNA binding transcription factor activity|soft palate development|nucleus|transcription, DNA-templated
CL10007Contig1			7.27461	10.5848	0.687273	0.806579	590
CL10008Contig1			15.5885	25.0185	0.623077	0.599802	694
CL10009Contig1			24.9415	18.2828	1.36421	0.736014	698
CL1000Contig1			21.8238	29.8298	0.731613	0.711067	961
CL10010Contig1			29.0985	38.49	0.756	0.710064	883
CL10011Contig1			21.8238	27.9053	0.782069	0.783401	861
CL10012Contig1			23.9023	12.5093	1.91077	0.481144	1377
CL10013Contig1			25.9808	12.5093	2.07692	0.412814	579
CL10014Contig1			21.8238	28.8675	0.756	0.746561	1094
CL10015Contig1			13.51	10.5848	1.27636	0.865489	515
CL10016Contig1			21.8238	22.1318	0.986087	1	819
CL10017Contig1			28.0592	29.8298	0.940645	0.970096	713
CL10018Contig1			30.1377	28.8675	1.044	0.989557	902
CL10019Contig1			19.7454	12.5093	1.57846	0.649742	683
CL1001Contig1			318.005	131.828	2.41226	0.0248432	5578	gi|432913222|ref|XP_004078966.1|PREDICTED: uncharacterized protein LOC101154980 [Oryzias latipes]	0	sp|P10394|POL4_DROME	2e-139	Retrovirus-related Pol polyprotein from transposon 412 OS=Drosophila melanogaster GN=POL PE=4 SV=1				GO:0003964;GO:0006278;GO:0003723;GO:0004190;GO:0006508;GO:0008270;GO:0015074	RNA-directed DNA polymerase activity|RNA-dependent DNA replication|RNA binding|aspartic-type endopeptidase activity|proteolysis|zinc ion binding|DNA integration
CL1001Contig2			215.121	199.186	1.08	0.854172	2399	gi|528483959|ref|XP_005172207.1|PREDICTED: SLAM family member 6-like [Danio rerio]	2.51e-21
CL10020Contig1			10.3923	14.4338	0.72	0.793863	505
CL10021Contig1			15.5885	40.4145	0.385714	0.214662	572
CL10022Contig1			27.02	20.2073	1.33714	0.743991	769
CL10023Contig1			8.31384	19.245	0.432	0.414247	521
CL10024Contig1	E1.3.3.6, ACOX1, ACOX3	acyl-CoA oxidase	30.1377	40.4145	0.745714	0.689425	985	gi|410926906|ref|XP_003976909.1|PREDICTED: peroxisomal acyl-coenzyme A oxidase 1-like [Takifugu rubripes]	4.43e-11	sp|Q5RC19|ACOX1_PONAB	1e-08	Peroxisomal acyl-coenzyme A oxidase 1 OS=Pongo abelii GN=ACOX1 PE=2 SV=2	ko00071;ko00592;ko01040;ko01212;ko03320;ko04024;ko04146	Fatty acid degradation |alpha-Linolenic acid metabolism |Biosynthesis of unsaturated fatty acids |Fatty acid metabolism |PPAR signaling pathway |cAMP signaling pathway |Peroxisome	7
CL10025Contig1			23.9023	13.4715	1.77429	0.531585	819
CL10026Contig1			22.8631	30.792	0.7425	0.720908	692
CL10027Contig1			29.0985	33.6788	0.864	0.868154	582
CL10028Contig1			114.315	126.055	0.90687	0.845489	587
CL10029Contig1			12.4708	25.9808	0.48	0.412981	553
CL1002Contig1			30.1377	8.66025	3.48	0.162317	935
CL10030Contig1	RBPSUH, RBPJK	recombining binding protein suppressor of hairless	17.6669	12.5093	1.41231	0.752448	931	gi|326668875|ref|XP_002662588.2|PREDICTED: recombination signal binding protein for immunoglobulin kappa J region-like [Danio rerio]	5.3e-64	sp|O08674|RBPJL_MOUSE	5e-53	Recombining binding protein suppressor of hairless-like protein OS=Mus musculus GN=Rbpjl PE=1 SV=1	ko04330;ko05169;ko05203	Notch signaling pathway |Epstein-Barr virus infection |Viral carcinogenesis	3	GO:0000978;GO:0006357;GO:0045893;GO:0005667;GO:0000982;GO:0005634	RNA polymerase II core promoter proximal region sequence-specific DNA binding|regulation of transcription from RNA polymerase II promoter|positive regulation of transcription, DNA-templated|transcription factor complex|RNA polymerase II core promoter proximal region sequence-specific DNA binding transcription factor activity|nucleus
CL10031Contig1			24.9415	14.4338	1.728	0.542979	1098
CL10032Contig1			16.6277	15.396	1.08	0.986537	509
CL10033Contig1			24.9415	48.1125	0.5184	0.342552	704
CL10034Contig1			10.3923	14.4338	0.72	0.793863	786
CL10035Contig1			65.4715	44.2635	1.47913	0.518073	1312
CL10036Contig1			10.3923	18.2828	0.568421	0.587134	615
CL10037Contig1			13.51	21.1695	0.638182	0.645603	613
CL10038Contig1	COL1AS	collagen, type I/II/III/V/XI/XXIV/XXVII, alpha	4.15692	6.73575	0.617143	0.824655	590			sp|Q3U962|CO5A2_MOUSE	1e-10	Collagen alpha-2(V) chain OS=Mus musculus GN=Col5a2 PE=1 SV=1	ko04151;ko04510;ko04512;ko04611;ko04974;ko05146	PI3K-Akt signaling pathway |Focal adhesion |ECM-receptor interaction |Platelet activation |Protein digestion and absorption |Amoebiasis	6
CL10039Contig1			35.3338	17.3205	2.04	0.363455	816
CL1003Contig1	CHST8	carbohydrate 4-sulfotransferase 8	108.08	166.469	0.649249	0.338704	3066	gi|528521624|ref|XP_001335085.3|PREDICTED: carbohydrate sulfotransferase 8 [Danio rerio]	1.61e-132	sp|Q8BQ86|CHST8_MOUSE	3e-132	Carbohydrate sulfotransferase 8 OS=Mus musculus GN=Chst8 PE=2 SV=1	ko00513	Various types of N-glycan biosynthesis	1	GO:0006790;GO:0005794;GO:0016486;GO:0030166;GO:0001537;GO:0016051;GO:0016021	sulfur compound metabolic process|Golgi apparatus|peptide hormone processing|proteoglycan biosynthetic process|N-acetylgalactosamine 4-O-sulfotransferase activity|carbohydrate biosynthetic process|integral component of membrane
CL10040Contig1			7.27461	50.9993	0.142642	0.0159322	550
CL10041Contig1			29.0985	33.6788	0.864	0.868154	1114
CL10042Contig1			13.51	19.245	0.702	0.734943	697
CL10043Contig1			19.7454	20.2073	0.977143	1	545
CL10044Contig1			37.4123	27.9053	1.34069	0.699122	566
CL10045Contig1			9.35307	9.6225	0.972	1	606	gi|542206566|ref|XP_005476714.1|PREDICTED: protein APCDD1-like isoform X1 [Oreochromis niloticus] >gi|542206568|ref|XP_005476715.1| PREDICTED: protein APCDD1-like isoform X2 [Oreochromis niloticus]	7.94e-48	sp|Q5R2J4|APCD1_PELSI	2e-51	Protein APCDD1 OS=Pelodiscus sinensis GN=APCDD1 PE=2 SV=1				GO:0043615;GO:0030178;GO:0017147;GO:0005887;GO:0016055;GO:0001942	astrocyte cell migration|negative regulation of Wnt signaling pathway|Wnt-protein binding|integral component of plasma membrane|Wnt signaling pathway|hair follicle development
CL10046Contig1			17.6669	13.4715	1.31143	0.812738	691
CL10047Contig1			60.2754	36.5655	1.64842	0.425352	786
CL10048Contig1			17.6669	26.943	0.655714	0.628939	785
CL10049Contig1			15.5885	32.7165	0.476471	0.363045	878
CL1004Contig1			81.06	55.8105	1.45241	0.507757	1647
CL10050Contig1			18.7061	40.4145	0.462857	0.304645	585
CL10051Contig1	SLC1A3, EAAT1	solute carrier family 1 (glial high affinity glutamate transporter), member 3	18.7061	22.1318	0.845217	0.881569	704	gi|348517154|ref|XP_003446100.1|PREDICTED: excitatory amino acid transporter 1-like isoform 1 [Oreochromis niloticus]	2.8e-09	sp|P43003|EAA1_HUMAN	1e-11	Excitatory amino acid transporter 1 OS=Homo sapiens GN=SLC1A3 PE=1 SV=1	ko04724	Glutamatergic synapse	1
CL10052Contig1			28.0592	5.7735	4.86	0.0998509	705
CL10053Contig1			46.7654	45.2258	1.03404	0.984538	617
CL10054Contig1			22.8631	2.88675	7.92	0.065148	582
CL10055Contig1			23.9023	11.547	2.07	0.43098	713
CL10056Contig1			20.7846	18.2828	1.13684	0.924007	646
CL10057Contig1			30.1377	25.9808	1.16	0.874461	739
CL10058Contig1			180.826	229.016	0.78958	0.55743	702
CL10059Contig1			14.5492	10.5848	1.37455	0.7995	591
CL1005Contig1	PVRL3	poliovirus receptor-related protein 3	725.383	1079.65	0.671872	0.135666	3316	gi|251757318|sp|Q58EG3.2|PVRL3_DANRERecName: Full=Poliovirus receptor-related protein 3-like; Flags: Precursor >gi|134054448|emb|CAM73218.1| zgc:113035 [Danio rerio]	2.45e-17	sp|Q58EG3|PVRL3_DANRE	8e-20	Poliovirus receptor-related protein 3-like OS=Danio rerio GN=pvrl3l PE=2 SV=2	ko04514;ko04520	Cell adhesion molecules (CAMs) |Adherens junction	2
CL1005Contig2	PVRL3	poliovirus receptor-related protein 3	18.7061	41.3768	0.452093	0.286966	235	gi|62122789|ref|NP_001014326.1|poliovirus receptor-related protein 3-like precursor [Danio rerio] >gi|61403246|gb|AAH91923.1| Zgc:113035 [Danio rerio] >gi|182890458|gb|AAI64412.1| Zgc:113035 protein [Danio rerio]	2.48e-11	sp|Q58EG3|PVRL3_DANRE	7e-16	Poliovirus receptor-related protein 3-like OS=Danio rerio GN=pvrl3l PE=2 SV=2	ko04514;ko04520	Cell adhesion molecules (CAMs) |Adherens junction	2
CL10060Contig1			9.35307	16.3583	0.571765	0.611078	695	gi|317575819|ref|NP_001187155.1|CD4-like protein 1 precursor [Ictalurus punctatus] >gi|90297287|gb|ABD93351.1| CD4-like protein 1 [Ictalurus punctatus]	5.24e-37
CL10061Contig1			12.4708	3.849	3.24	0.368299	578
CL10062Contig1			30.1377	8.66025	3.48	0.162317	737
CL10063Contig1			17.6669	15.396	1.1475	0.928028	610
CL10064Contig1			44.6869	24.0563	1.8576	0.381422	546
CL10065Contig1			24.9415	13.4715	1.85143	0.494261	491
CL10066Contig1			6.23538	13.4715	0.462857	0.52659	682
CL10067Contig1			28.0592	17.3205	1.62	0.571668	535
CL10069Contig1	CYP26A	cytochrome P450, family 26, subfamily A	11.4315	5.7735	1.98	0.606382	551	gi|5921907|sp|P79739.1|CP26A_DANRERecName: Full=Cytochrome P450 26A1; AltName: Full=Cytochrome P450RAI; AltName: Full=Retinoic acid 4-hydroxylase; AltName: Full=Retinoic acid-metabolizing cytochrome >gi|1680716|gb|AAC60045.1| all-trans-retinoic acid 4-hydroxylase [Danio rerio]	7.22e-78	sp|P79739|CP26A_DANRE	4e-98	Cytochrome P450 26A1 OS=Danio rerio GN=cyp26a1 PE=2 SV=1	ko00830	Retinol metabolism	1	GO:0071299;GO:0001972;GO:0031016;GO:0021661;GO:0001568;GO:0001756;GO:0020037;GO:0009055;GO:0005789;GO:0034653;GO:0003131;GO:0005506;GO:0042574;GO:0055114;GO:0008401;GO:0021797;GO:0048854	cellular response to vitamin A|retinoic acid binding|pancreas development|rhombomere 4 morphogenesis|blood vessel development|somitogenesis|heme binding|electron carrier activity|endoplasmic reticulum membrane|retinoic acid catabolic process|mesodermal-endodermal cell signaling|iron ion binding|retinal metabolic process|oxidation-reduction process|retinoic acid 4-hydroxylase activity|forebrain an…
CL1006Contig1			37.4123	39.4523	0.948293	0.966494	2088	gi|34330166|ref|NP_899182.1|T-box transcription factor TBX1 [Danio rerio] >gi|82133735|sp|Q8AXX2.1|TBX1_DANRE RecName: Full=T-box transcription factor TBX1; Short=T-box protein 1 >gi|24711640|gb|AAN62482.1| T-box 1 [Danio rerio] >gi|34224009|gb|AAQ63169.1| Tbx1 [Danio rerio] >gi|37781619|gb|AAP37187.1| Tbx1 [Danio rerio] >gi|92097754|gb|AAI15244.1| T-box 1 [Danio rerio]	0	sp|Q8AXX2|TBX1_DANRE	0	T-box transcription factor TBX1 OS=Danio rerio GN=tbx1 PE=2 SV=1				GO:0043282;GO:0055007;GO:0006351;GO:0060023;GO:0001755;GO:0001947;GO:0048703;GO:0071300;GO:0043565;GO:0048752;GO:0060788;GO:0048538;GO:0060536;GO:0003700;GO:0045944;GO:0042803;GO:0060017;GO:0060037;GO:0005634;GO:0050793	pharyngeal muscle development|cardiac muscle cell differentiation|transcription, DNA-templated|soft palate development|neural crest cell migration|heart looping|embryonic viscerocranium morphogenesis|cellular response to retinoic acid|sequence-specific DNA binding|semicircular canal morphogenesis|ectodermal placode formation|thymus development|cartilage morphogenesis|sequence-specific DNA binding…
CL10070Contig1			7.27461	12.5093	0.581538	0.671552	551
CL10071Contig1			32.2161	19.245	1.674	0.521198	739
CL10072Contig1			231.748	83.7158	2.76828	0.020053	1094
CL10073Contig1			86.2561	52.9238	1.62982	0.380304	855
CL10074Contig1	NFASC	neurofascin	8.31384	21.1695	0.392727	0.347973	941	gi|528517702|ref|XP_005162159.1|PREDICTED: neurofascin-like isoform X2 [Danio rerio] >gi|528517704|ref|XP_005162160.1| PREDICTED: neurofascin-like isoform X3 [Danio rerio] >gi|528517706|ref|XP_001921978.3| PREDICTED: neurofascin-like isoform X1 [Danio rerio]	3.97e-107	sp|P97686|NRCAM_RAT	5e-50	Neuronal cell adhesion molecule OS=Rattus norvegicus GN=Nrcam PE=1 SV=2	ko04514	Cell adhesion molecules (CAMs)	1
CL10075Contig1			17.6669	14.4338	1.224	0.871308	598
CL10076Contig1			14.5492	5.7735	2.52	0.430671	678
CL10077Contig1			15.5885	11.547	1.35	0.804517	662
CL10078Contig1			32.2161	39.4523	0.816585	0.790816	601
CL10079Contig1			32.2161	34.641	0.93	0.949584	610
CL1007Contig1			54.04	45.2258	1.19489	0.78985	1484
CL10080Contig1			16.6277	13.4715	1.23429	0.870219	667
CL10081Contig1			15.5885	13.4715	1.15714	0.930966	720
CL10082Contig1	DCHS1_2, PCDH16_23	protocadherin-16/23	14.5492	12.5093	1.16308	0.932551	704	gi|528502196|ref|XP_002664697.2|PREDICTED: protocadherin-16-like [Danio rerio]	4.2e-106	sp|Q96JQ0|PCD16_HUMAN	1e-73	Protocadherin-16 OS=Homo sapiens GN=DCHS1 PE=2 SV=1	ko04391	Hippo signaling pathway -fly	1	GO:0016021;GO:0007156;GO:0005509;GO:0005886	integral component of membrane|homophilic cell adhesion via plasma membrane adhesion molecules|calcium ion binding|plasma membrane
CL10083Contig1	E2.3.1.57, speG	diamine N-acetyltransferase	192.258	114.508	1.67899	0.234601	1063	gi|551525042|ref|XP_005814003.1|PREDICTED: diamine acetyltransferase 2-like [Xiphophorus maculatus]	2.8e-70	sp|Q96F10|SAT2_HUMAN	2e-50	Diamine acetyltransferase 2 OS=Homo sapiens GN=SAT2 PE=1 SV=1	ko00330	Arginine and proline metabolism	1	GO:0008080	N-acetyltransferase activity
CL10084Contig1			9.35307	11.547	0.81	0.909112	594
CL10085Contig1			41.5692	48.1125	0.864	0.839588	744
CL10086Contig1			9.35307	8.66025	1.08	1	525
CL10087Contig1	B4GALT3	beta-1,4-galactosyltransferase 3	187.061	124.13	1.50698	0.345188	2126	gi|292626978|ref|XP_690256.2|PREDICTED: beta-1,4-galactosyltransferase 3-like [Danio rerio]	8.46e-42	sp|Q5EA87|B4GT3_BOVIN	7e-30	Beta-1,4-galactosyltransferase 3 OS=Bos taurus GN=B4GALT3 PE=2 SV=2	ko00510;ko00513;ko00514;ko00533;ko00601	N-Glycan biosynthesis |Various types of N-glycan biosynthesis |Other types of O-glycan biosynthesis |Glycosaminoglycan biosynthesis - keratan sulfate |Glycosphingolipid biosynthesis - lacto and neolacto series	5	GO:0032580;GO:0046872;GO:0003945;GO:0006486;GO:0003831;GO:0016021	Golgi cisterna membrane|metal ion binding|N-acetyllactosamine synthase activity|protein glycosylation|beta-N-acetylglucosaminylglycopeptide beta-1,4-galactosyltransferase activity|integral component of membrane
CL10088Contig1			5.19615	16.3583	0.317647	0.316277	596
CL10089Contig1			14.5492	18.2828	0.795789	0.845818	802	gi|528495735|ref|XP_005156176.1|PREDICTED: uncharacterized protein LOC101885994 [Danio rerio]	1.52e-63	sp|P0CT40|TF29_SCHPO	4e-17	Transposon Tf2-9 polyprotein OS=Schizosaccharomyces pombe (strain 972 / ATCC 24843) GN=Tf2-9 PE=3 SV=1				GO:0003964;GO:0006278;GO:0003723;GO:0008270;GO:0015074	RNA-directed DNA polymerase activity|RNA-dependent DNA replication|RNA binding|zinc ion binding|DNA integration
CL1008Contig1			13.51	18.2828	0.738947	0.783491	396
CL1008Contig2			9.35307	33.6788	0.277714	0.137754	846
CL10090Contig1			25.9808	11.547	2.25	0.366985	863
CL10091Contig1			10.3923	6.73575	1.54286	0.770587	330
CL10092Contig1			33.2554	22.1318	1.50261	0.606857	582
CL10093Contig1			24.9415	7.698	3.24	0.217158	464
CL10094Contig1			18.7061	15.396	1.215	0.872203	594
CL10095Contig1			18.7061	18.2828	1.02316	1	598
CL10096Contig1			51.9615	38.49	1.35	0.648974	588
CL10097Contig1	TNFRSF10, TRAILR	tumor necrosis factor receptor superfamily member 10	4.15692	8.66025	0.48	0.648389	587	gi|528479208|ref|XP_005171855.1|PREDICTED: hematopoietic death receptor isoform X1 [Danio rerio]	3.1e-30				ko04060;ko04210;ko04650;ko05162;ko05164	Cytokine-cytokine receptor interaction |Apoptosis |Natural killer cell mediated cytotoxicity |Measles |Influenza A	5	GO:0043280;GO:0007165;GO:0043065	positive regulation of cysteine-type endopeptidase activity involved in apoptotic process|signal transduction|positive regulation of apoptotic process
CL10098Contig1			15.5885	21.1695	0.736364	0.762033	937
CL10099Contig1			19.7454	9.6225	2.052	0.473243	549
CL1009Contig1			45.7261	21.1695	2.16	0.279931	1104
CL100Contig1	ARAP2	Arf-GAP with Rho-GAP domain, ANK repeat and PH domain-containing protein 2	320.083	202.073	1.584	0.216344	6407	gi|528486207|ref|XP_688145.6|PREDICTED: arf-GAP with Rho-GAP domain, ANK repeat and PH domain-containing protein 2-like [Danio rerio]	0	sp|Q8BZ05|ARAP2_MOUSE	0	Arf-GAP with Rho-GAP domain, ANK repeat and PH domain-containing protein 2 OS=Mus musculus GN=Arap2 PE=1 SV=2	ko04144	Endocytosis	1	GO:0043547;GO:0005543;GO:0005622;GO:0032312;GO:0008060;GO:0007165;GO:0008270	positive regulation of GTPase activity|phospholipid binding|intracellular|regulation of ARF GTPase activity|ARF GTPase activator activity|signal transduction|zinc ion binding
CL10100Contig1			83.1384	51.9615	1.6	0.403373	644
CL10101Contig1			41.5692	27.9053	1.48966	0.579316	776
CL10102Contig1			24.9415	21.1695	1.17818	0.874619	618	gi|512887370|ref|XP_004921913.1|PREDICTED: uncharacterized protein LOC101743760 [Bombyx mori]	5.04e-101
CL10103Contig1			16.6277	8.66025	1.92	0.546741	767
CL10104Contig1			4.15692	23.094	0.18	0.108292	567
CL10105Contig1			12.4708	26.943	0.462857	0.384608	1150
CL10106Contig1			147.571	106.81	1.38162	0.485615	569
CL10107Contig1	P2RX3	P2X purinoceptor 3	11.4315	4.81125	2.376	0.515483	495	gi|18859199|ref|NP_571698.1|purinergic receptor P2X3 [Danio rerio] >gi|7542524|gb|AAF63484.1|AF238292_1 P2X purinoceptor 3 [Danio rerio]	5.66e-52	sp|P56373|P2RX3_HUMAN	8e-56	P2X purinoceptor 3 OS=Homo sapiens GN=P2RX3 PE=2 SV=2	ko04020;ko04080	Calcium signaling pathway |Neuroactive ligand-receptor interaction	2	GO:0016021;GO:0051291;GO:0035590;GO:0022008;GO:0005524;GO:0004931;GO:0001614;GO:0034220;GO:0006812	integral component of membrane|protein heterooligomerization|purinergic nucleotide receptor signaling pathway|neurogenesis|ATP binding|extracellular ATP-gated cation channel activity|purinergic nucleotide receptor activity|ion transmembrane transport|cation transport
CL10108Contig1			29.0985	19.245	1.512	0.622788	1182	gi|528490924|ref|XP_005169188.1|PREDICTED: uncharacterized protein LOC445086 isoform X1 [Danio rerio]	1.53e-99	sp|Q7SYF8|K1C18_ACIBE	2e-96	Keratin, type I cytoskeletal 18 OS=Acipenser baerii GN=krt18 PE=2 SV=1				GO:0005882;GO:0005198	intermediate filament|structural molecule activity
CL10109Contig1			56.1184	33.6788	1.66629	0.427498	857
CL1010Contig1			25.9808	15.396	1.6875	0.553388	991
CL10110Contig1	SEMA5	semaphorin 5	6.23538	11.547	0.54	0.643751	598	gi|528490649|ref|XP_005167923.1|PREDICTED: semaphorin-5B isoform X2 [Danio rerio]	9.39e-107	sp|Q60519|SEM5B_MOUSE	2e-110	Semaphorin-5B OS=Mus musculus GN=Sema5b PE=2 SV=2	ko04360	Axon guidance	1	GO:0004872;GO:0007275;GO:0016020	receptor activity|multicellular organismal development|membrane
CL10111Contig1			571.577	691.858	0.826147	0.510837	3852	gi|528506356|ref|XP_005158813.1|PREDICTED: kinetochore-associated protein KNL-2 homolog isoform X1 [Danio rerio] >gi|528506358|ref|XP_005158814.1| PREDICTED: kinetochore-associated protein KNL-2 homolog isoform X2 [Danio rerio]	4.74e-161	sp|Q6P0N0|M18BP_HUMAN	1e-42	Mis18-binding protein 1 OS=Homo sapiens GN=MIS18BP1 PE=1 SV=1
CL10112Contig1			7.27461	14.4338	0.504	0.558051	377
CL10113Contig1			13.51	12.5093	1.08	0.999872	841	gi|66773070|ref|NP_001019607.1|retinal G protein coupled receptor b [Danio rerio] >gi|63100532|gb|AAH95058.1| Zgc:109930 [Danio rerio] >gi|68262420|gb|AAH76161.2| Zgc:109930 [Danio rerio]	4.36e-112	sp|P47803|RGR_BOVIN	1e-74	RPE-retinal G protein-coupled receptor OS=Bos taurus GN=RGR PE=2 SV=1				GO:0004950;GO:0016021;GO:0018298;GO:0006935;GO:0007602;GO:0007601;GO:0070098;GO:0007186;GO:0009881	chemokine receptor activity|integral component of membrane|protein-chromophore linkage|chemotaxis|phototransduction|visual perception|chemokine-mediated signaling pathway|G-protein coupled receptor signaling pathway|photoreceptor activity
CL10114Contig1	ATP2B	Ca2+ transporting ATPase, plasma membrane	9.35307	13.4715	0.694286	0.776943	823	gi|554843973|ref|XP_005932351.1|PREDICTED: plasma membrane calcium-transporting ATPase 2-like isoform X6 [Haplochromis burtoni]	2.28e-118	sp|P58165|AT2B2_OREMO	2e-137	Plasma membrane calcium-transporting ATPase 2 (Fragment) OS=Oreochromis mossambicus GN=atp2b2 PE=2 SV=1	ko04020;ko04022;ko04024;ko04261;ko04970;ko04972	Calcium signaling pathway |cGMP - PKG signaling pathway |cAMP signaling pathway |Adrenergic signaling in cardiomyocytes |Salivary secretion |Pancreatic secretion	6	GO:0005388;GO:0016021;GO:0005516;GO:0070588;GO:0046872;GO:0005524;GO:0005886	calcium-transporting ATPase activity|integral component of membrane|calmodulin binding|calcium ion transmembrane transport|metal ion binding|ATP binding|plasma membrane
CL10115Contig1			31.1769	41.3768	0.753488	0.697348	1035
CL10116Contig1			7.27461	13.4715	0.54	0.612282	355
CL10117Contig1			43.6477	12.5093	3.48923	0.105557	1098
CL10118Contig1			28.0592	1.9245	14.58	0.0185115	645
CL10119Contig1			10.3923	15.396	0.675	0.736759	838
CL1011Contig1			49.8831	24.0563	2.0736	0.288025	1116
CL10120Contig1			18.7061	23.094	0.81	0.837473	1041	gi|94732977|emb|CAK11237.1|novel protein similar to vertebrate nebulin (NEB) [Danio rerio] >gi|169146098|emb|CAQ15693.1| novel protein similar to vertebrate nebulin (NEB) [Danio rerio]	6.06e-163	sp|P20929|NEBU_HUMAN	1e-103	Nebulin OS=Homo sapiens GN=NEB PE=1 SV=4				GO:0048747	muscle fiber development
CL10121Contig1			16.6277	17.3205	0.96	1	751
CL10122Contig1			37.4123	21.1695	1.76727	0.451593	820
CL10123Contig1			22.8631	0	Inf	0.00595702	650
CL10124Contig1			45.7261	71.2065	0.642162	0.453856	1179
CL10125Contig1			34.2946	32.7165	1.04824	0.979471	785
CL10126Contig1			13.51	29.8298	0.452903	0.352217	502
CL10127Contig1			12.4708	23.094	0.54	0.510144	732
CL10128Contig1			16.6277	13.4715	1.23429	0.870219	563
CL10129Contig1			7.27461	10.5848	0.687273	0.806579	551
CL1012Contig1			22.8631	25.9808	0.88	0.907991	877
CL10130Contig1			59.2361	68.3198	0.867042	0.817798	716
CL10131Contig1			31.1769	24.0563	1.296	0.756432	922
CL10132Contig1			15.5885	15.396	1.0125	1	615
CL10133Contig1			29.0985	16.3583	1.77882	0.493774	654
CL10134Contig1			11.4315	29.8298	0.383226	0.269177	728
CL10135Contig1			223.435	102.961	2.17009	0.0714522	329
CL10136Contig1			17.6669	9.6225	1.836	0.56334	858	gi|326666182|ref|XP_694050.5|PREDICTED: potassium channel subfamily T member 2-like isoform X2 [Danio rerio]	4.68e-101	sp|Q6UVM4|KCNT2_RAT	2e-87	Potassium channel subfamily T member 2 OS=Rattus norvegicus GN=Kcnt2 PE=1 SV=1				GO:0016020;GO:0006813;GO:0015269	membrane|potassium ion transport|calcium-activated potassium channel activity
CL10137Contig1			23.9023	39.4523	0.605854	0.497569	569
CL10138Contig1			34.2946	19.245	1.782	0.461638	762
CL10139Contig1			47.8046	16.3583	2.92235	0.140761	527
CL1013Contig1			16.6277	19.245	0.864	0.913856	1260	gi|528511126|ref|XP_005160473.1|PREDICTED: angiopoietin-related protein 1 isoform X1 [Danio rerio]	1.78e-125	sp|O95841|ANGL1_HUMAN	7e-98	Angiopoietin-related protein 1 OS=Homo sapiens GN=ANGPTL1 PE=2 SV=1				GO:0001525	angiogenesis
CL10140Contig1			10.3923	39.4523	0.263415	0.102441	596
CL10141Contig1			28.0592	20.2073	1.38857	0.70399	744
CL10142Contig1			18.7061	27.9053	0.670345	0.642051	1087
CL10143Contig1			20.7846	36.5655	0.568421	0.460641	616
CL10144Contig1			34.2946	20.2073	1.69714	0.499024	628
CL10145Contig1			10.3923	23.094	0.45	0.399242	607
CL10146Contig1			18.7061	13.4715	1.38857	0.75846	563
CL10147Contig1			5.19615	25.0185	0.207692	0.120294	631	gi|395851919|ref|XP_003798497.1|PREDICTED: uncharacterized protein LOC100958852 [Otolemur garnettii]	4.89e-06
CL10148Contig1			32.2161	17.3205	1.86	0.442614	553
CL10149Contig1			17.6669	59.6595	0.296129	0.0763666	600
CL1014Contig1			19.7454	38.49	0.513	0.377677	972
CL10150Contig1			17.6669	4.81125	3.672	0.244779	576
CL10151Contig1			9.35307	12.5093	0.747692	0.84075	505
CL10152Contig1			7.27461	7.698	0.945	1	445
CL10153Contig1			36.3731	25.9808	1.4	0.659514	867
CL10154Contig1			15.5885	12.5093	1.24615	0.868908	903
CL10155Contig1			13.51	15.396	0.8775	0.945524	660
CL10156Contig1			21.8238	19.245	1.134	0.922738	1460	gi|542255239|ref|XP_003458283.2|PREDICTED: protein eva-1 homolog C-like [Oreochromis niloticus]	3.6e-136	sp|Q68US5|EVA1C_PANTR	1e-66	Protein eva-1 homolog C OS=Pan troglodytes GN=EVA1C PE=3 SV=1				GO:0030246	carbohydrate binding
CL10157Contig1			36.3731	35.6033	1.02162	1	850
CL10158Contig1			30.1377	11.547	2.61	0.264857	570
CL10159Contig1			362.691	357.957	1.01323	0.975293	585
CL1015Contig1			49.8831	78.9045	0.632195	0.423055	2134	gi|292618074|ref|XP_001338824.3|PREDICTED: MAM domain-containing protein 2 isoform X1 [Danio rerio]	2.01e-168	sp|Q7Z304|MAMC2_HUMAN	4e-156	MAM domain-containing protein 2 OS=Homo sapiens GN=MAMDC2 PE=2 SV=3				GO:0016020	membrane
CL10160Contig1			17.6669	18.2828	0.966316	1	552
CL10161Contig1			68.5892	24.0563	2.8512	0.100332	594
CL10162Contig1			22.8631	7.698	2.97	0.264666	608
CL10163Contig1			39.4908	41.3768	0.954419	0.972432	1259
CL10164Contig1			37.4123	21.1695	1.76727	0.451593	776
CL10165Contig1			21.8238	22.1318	0.986087	1	673
CL10166Contig1			23.9023	8.66025	2.76	0.28536	866
CL10167Contig1			0	43.3013	#VALUE!	0.000274334	754
CL10168Contig1	SPI1	transcription factor PU.1	23.9023	3.849	6.21	0.0852821	695	gi|528522182|ref|XP_005163238.1|PREDICTED: spleen focus forming virus (SFFV) proviral integration oncogene spi1a isoform X1 [Danio rerio]	1.85e-58	sp|P17433|SPI1_MOUSE	2e-25	Transcription factor PU.1 OS=Mus musculus GN=Spi1 PE=1 SV=2	ko04380;ko05166;ko05169;ko05200;ko05202;ko05221	Osteoclast differentiation |HTLV-I infection |Epstein-Barr virus infection |Pathways in cancer |Transcriptional misregulation in cancers |Acute myeloid leukemia	6	GO:0045647;GO:0048821;GO:0006355;GO:0043565;GO:0010628;GO:0003700;GO:0030225;GO:0030223;GO:0005634;GO:0002761	negative regulation of erythrocyte differentiation|erythrocyte development|regulation of transcription, DNA-templated|sequence-specific DNA binding|positive regulation of gene expression|sequence-specific DNA binding transcription factor activity|macrophage differentiation|neutrophil differentiation|nucleus|regulation of myeloid leukocyte differentiation
CL10169Contig1			30.1377	11.547	2.61	0.264857	663
CL1016Contig1			4144.45	4833.38	0.857464	0.469829	9230	gi|542228349|ref|XP_005453051.1|PREDICTED: plakophilin-4 isoform X4 [Oreochromis niloticus]	0	sp|Q99569|PKP4_HUMAN	0	Plakophilin-4 OS=Homo sapiens GN=PKP4 PE=1 SV=2				GO:0032321;GO:0007043;GO:0072686;GO:0000922;GO:0030496;GO:0010628;GO:0032467;GO:0044291;GO:0048471;GO:0030057;GO:0051233;GO:0009898	positive regulation of Rho GTPase activity|cell-cell junction assembly|mitotic spindle|spindle pole|midbody|positive regulation of gene expression|positive regulation of cytokinesis|cell-cell contact zone|perinuclear region of cytoplasm|desmosome|spindle midzone|cytoplasmic side of plasma membrane
CL1016Contig2			150.688	156.847	0.960736	0.937466	336
CL10170Contig1			12.4708	13.4715	0.925714	1	678
CL10171Contig1			43.6477	37.5278	1.16308	0.841068	498
CL10172Contig1			17.6669	15.396	1.1475	0.928028	761
CL10173Contig1	SORBS1, SH3D5, PONSIN, CAP	sorbin and SH3 domain containing 1	9.35307	9.6225	0.972	1	677	gi|542199946|ref|XP_005474222.1|PREDICTED: sorbin and SH3 domain-containing protein 1-like [Oreochromis niloticus]	2.8e-48	sp|Q62417|SRBS1_MOUSE	2e-24	Sorbin and SH3 domain-containing protein 1 OS=Mus musculus GN=Sorbs1 PE=1 SV=2	ko03320;ko04520;ko04910	PPAR signaling pathway |Adherens junction |Insulin signaling pathway	3
CL10174Contig1			0	40.4145	#VALUE!	0.00042332	514
CL10175Contig1			16.6277	13.4715	1.23429	0.870219	557
CL10176Contig1			32.2161	19.245	1.674	0.521198	689
CL10177Contig1			7.27461	28.8675	0.252	0.138211	657
CL10178Contig1	E1.2.1.3	aldehyde dehydrogenase (NAD+)	19.7454	35.6033	0.554595	0.447258	541	gi|528501629|ref|XP_005157598.1|PREDICTED: fatty aldehyde dehydrogenase-like isoform X2 [Danio rerio]	3.32e-08	sp|A3RF36|AL3A1_CANFA	1e-07	Aldehyde dehydrogenase, dimeric NADP-preferring OS=Canis familiaris GN=ALDH3A1 PE=2 SV=1	ko00010;ko00040;ko00053;ko00071;ko00280;ko00310;ko00330;ko00340;ko00380;ko00410;ko00561;ko00620;ko00625;ko00903	Glycolysis / Gluconeogenesis |Pentose and glucuronate interconversions |Ascorbate and aldarate metabolism |Fatty acid degradation |Valine, leucine and isoleucine degradation |Lysine degradation |Arginine and proline metabolism |Histidine metabolism |Tryptophan metabolism |beta-Alanine metabolism |Glycerolipid metabolism |Pyruvate metabolism |Chloroalkane and chloroalkene degradation |Limonene and…	14
CL10179Contig1	INPP4	inositol polyphosphate-4-phosphatase	11.4315	12.5093	0.913846	0.994909	830	gi|528469234|ref|XP_005160208.1|PREDICTED: type II inositol 3,4-bisphosphate 4-phosphatase isoform X2 [Danio rerio]	1.62e-111	sp|Q4R4D7|INP4B_MACFA	6e-114	Type II inositol 3,4-bisphosphate 4-phosphatase OS=Macaca fascicularis GN=INPP4B PE=2 SV=1	ko00562;ko04070	Inositol phosphate metabolism |Phosphatidylinositol signaling system	2	GO:0005543;GO:0016316;GO:0034597;GO:0036092	phospholipid binding|phosphatidylinositol-3,4-bisphosphate 4-phosphatase activity|phosphatidylinositol-4,5-bisphosphate 4-phosphatase activity|phosphatidylinositol-3-phosphate biosynthetic process
CL1017Contig1			30.1377	35.6033	0.846486	0.840734	1707	gi|528489970|ref|XP_698757.6|PREDICTED: AF4/FMR2 family member 3 [Danio rerio]	1.81e-28
CL10180Contig1			12.4708	7.698	1.62	0.707791	562
CL10181Contig1			22.8631	15.396	1.485	0.675234	614
CL10182Contig1			37.4123	27.9053	1.34069	0.699122	623
CL10183Contig1			43.6477	9.6225	4.536	0.05902	699
CL10184Contig1			9.35307	14.4338	0.648	0.717529	632
CL10185Contig1			24.9415	25.9808	0.96	0.998524	741
CL10186Contig1			37.4123	12.5093	2.99077	0.17256	762
CL10187Contig1			16.6277	28.8675	0.576	0.514601	893
CL10188Contig1			25.9808	17.3205	1.5	0.647455	567
CL10189Contig1	NR5A2, FTF	nuclear receptor subfamily 5 group A member 2	6.23538	5.7735	1.08	1	780	gi|194592436|gb|ACF76563.1|LRH-1 [Tachysurus fulvidraco]	5.59e-132	sp|O00482|NR5A2_HUMAN	8e-138	Nuclear receptor subfamily 5 group A member 2 OS=Homo sapiens GN=NR5A2 PE=1 SV=2	ko04950	Maturity onset diabetes of the young	1	GO:0043401;GO:0051216;GO:0008270;GO:0006355;GO:0043565;GO:0003700;GO:0003707;GO:0005634;GO:0006351	steroid hormone mediated signaling pathway|cartilage development|zinc ion binding|regulation of transcription, DNA-templated|sequence-specific DNA binding|sequence-specific DNA binding transcription factor activity|steroid hormone receptor activity|nucleus|transcription, DNA-templated
CL1018Contig1			133.022	141.451	0.940408	0.902424	2591
CL10190Contig1	SEMA3	semaphorin 3	12.4708	15.396	0.81	0.878617	689	gi|528482902|ref|XP_005166097.1|PREDICTED: semaphorin 3fa isoform X2 [Danio rerio]	2.82e-75	sp|Q13275|SEM3F_HUMAN	5e-65	Semaphorin-3F OS=Homo sapiens GN=SEMA3F PE=2 SV=2	ko04360	Axon guidance	1	GO:0016020;GO:0004872;GO:0001755	membrane|receptor activity|neural crest cell migration
CL10191Contig1			10.3923	23.094	0.45	0.399242	689
CL10192Contig1			20.7846	12.5093	1.66154	0.603217	417
CL10193Contig1			1.03923	21.1695	0.0490909	0.0290872	673
CL10194Contig1			15.5885	7.698	2.025	0.528035	680
CL10195Contig1	GP9	platelet glycoprotein IX	9.35307	4.81125	1.944	0.660836	622	gi|432865745|ref|XP_004070592.1|PREDICTED: platelet glycoprotein IX-like [Oryzias latipes]	2.78e-22	sp|P14770|GPIX_HUMAN	3e-15	Platelet glycoprotein IX OS=Homo sapiens GN=GP9 PE=1 SV=3	ko04512;ko04611;ko04640	ECM-receptor interaction |Platelet activation |Hematopoietic cell lineage	3
CL10196Contig1			16.6277	22.1318	0.751304	0.773929	547
CL10197Contig1			6.23538	9.6225	0.648	0.785549	634
CL10198Contig1			31.1769	36.5655	0.852632	0.846494	695
CL10199Contig1			15.5885	27.9053	0.558621	0.498541	602
CL1019Contig1			115.355	97.1873	1.18693	0.733427	2242
CL101Contig1			58.1969	78.9045	0.737561	0.592243	2924
CL10200Contig1			25.9808	15.396	1.6875	0.553388	681
CL10201Contig1			40.53	26.943	1.50429	0.574105	792
CL10202Contig1			19.7454	11.547	1.71	0.591351	817
CL10204Contig1			0	61.584	#VALUE!	1.95e-05	739
CL10205Contig1			10.3923	16.3583	0.635294	0.683384	516
CL10206Contig1			16.6277	12.5093	1.32923	0.808901	526
CL10207Contig1	HGS, HRS, VPS27	hepatocyte growth factor-regulated tyrosine kinase substrate	3566.64	3968.32	0.898778	0.621054	3004	gi|499017718|ref|XP_004559658.1|PREDICTED: hepatocyte growth factor-regulated tyrosine kinase substrate-like [Maylandia zebra]	0	sp|Q99LI8|HGS_MOUSE	4e-173	Hepatocyte growth factor-regulated tyrosine kinase substrate OS=Mus musculus GN=Hgs PE=1 SV=2	ko04144;ko04145	Endocytosis |Phagosome	2	GO:0046872;GO:0016197;GO:0005622;GO:0016301;GO:0016310;GO:0006886;GO:0009966	metal ion binding|endosomal transport|intracellular|kinase activity|phosphorylation|intracellular protein transport|regulation of signal transduction
CL10208Contig1			60.2754	19.245	3.132	0.0906473	981
CL10209Contig1			23.9023	15.396	1.5525	0.632285	843	gi|528512031|ref|XP_693489.5|PREDICTED: uncharacterized protein LOC565101 [Danio rerio]	5.53e-14	sp|Q9WVT0|GP116_RAT	2e-06	Probable G-protein coupled receptor 116 OS=Rattus norvegicus GN=Gpr116 PE=1 SV=1				GO:0016021;GO:0007218;GO:0005886;GO:0004930	integral component of membrane|neuropeptide signaling pathway|plasma membrane|G-protein coupled receptor activity
CL1020Contig1			29.0985	26.943	1.08	0.953867	990
CL10210Contig1			8.31384	21.1695	0.392727	0.347973	668	gi|47223592|emb|CAF99201.1|unnamed protein product [Tetraodon nigroviridis]	8.7e-47
CL10211Contig1	SLC4A2, AE2	solute carrier family 4 (anion exchanger), member 2	9.35307	9.6225	0.972	1	818	gi|185132655|ref|NP_001118189.1|band 3 anion exchange protein [Oncorhynchus mykiss] >gi|1352064|sp|P32847.2|B3AT_ONCMY RecName: Full=Band 3 anion exchange protein; AltName: Full=Anion exchange protein 1; Short=AE 1; Short=Anion exchanger 1; AltName: Full=Solute carrier family 4 member 1 >gi|64309|emb|CAA43868.1| Band 3 [Oncorhynchus mykiss]	1.33e-102	sp|P32847|B3AT_ONCMY	2e-124	Band 3 anion exchange protein OS=Oncorhynchus mykiss GN=slc4a1 PE=2 SV=2	ko04970;ko04971;ko04972;ko04976	Salivary secretion |Gastric acid secretion |Pancreatic secretion |Bile secretion	4	GO:0016021;GO:0015106;GO:0015701;GO:0035162;GO:0030218;GO:0042895;GO:0005515;GO:0042891;GO:0005452;GO:0034220	integral component of membrane|bicarbonate transmembrane transporter activity|bicarbonate transport|embryonic hemopoiesis|erythrocyte differentiation|antibiotic transporter activity|protein binding|antibiotic transport|inorganic anion exchanger activity|ion transmembrane transport
CL10212Contig1			31.1769	14.4338	2.16	0.353937	611
CL10213Contig1			14.5492	10.5848	1.37455	0.7995	780	gi|528474462|ref|XP_685996.5|PREDICTED: synembryn-A-like isoform X2 [Danio rerio]	5.65e-92	sp|Q6P4W7|RIC8A_XENTR	3e-81	Synembryn-A OS=Xenopus tropicalis GN=ric8a PE=2 SV=1				GO:0005085;GO:0005737;GO:0005886	guanyl-nucleotide exchange factor activity|cytoplasm|plasma membrane
CL10214Contig1			24.9415	18.2828	1.36421	0.736014	686
CL10215Contig1			31.1769	10.5848	2.94545	0.209971	598
CL10216Contig1			6.23538	20.2073	0.308571	0.260638	518	gi|223649434|gb|ACN11475.1|Transposable element Tcb1 transposase [Salmo salar]	9.46e-10
CL10217Contig1			1.03923	24.0563	0.0432	0.0184467	588
CL10218Contig1	FGD1	FYVE, RhoGEF and PH domain containing 1	10.3923	7.698	1.35	0.857704	791	gi|189522168|ref|XP_688794.3|PREDICTED: FYVE, RhoGEF and PH domain-containing protein 1, partial [Danio rerio]	1.19e-129	sp|P52734|FGD1_MOUSE	8e-135	FYVE, RhoGEF and PH domain-containing protein 1 OS=Mus musculus GN=Fgd1 PE=1 SV=2	ko04810	Regulation of actin cytoskeleton	1	GO:0005089;GO:0001726;GO:0005856;GO:0008360;GO:0046872;GO:0005543;GO:0046847;GO:0030036;GO:0030027;GO:0031267;GO:0005794;GO:0005634;GO:0043088;GO:0005886	Rho guanyl-nucleotide exchange factor activity|ruffle|cytoskeleton|regulation of cell shape|metal ion binding|phospholipid binding|filopodium assembly|actin cytoskeleton organization|lamellipodium|small GTPase binding|Golgi apparatus|nucleus|regulation of Cdc42 GTPase activity|plasma membrane
CL10219Contig1			7.27461	11.547	0.63	0.736207	736	gi|551513711|ref|XP_005808367.1|PREDICTED: dapper homolog 3-like [Xiphophorus maculatus]	7.15e-06	sp|Q0PHV7|DACT3_MOUSE	2e-07	Dapper homolog 3 OS=Mus musculus GN=Dact3 PE=1 SV=1
CL1021Contig1			23.9023	24.0563	0.9936	1	1339	gi|190339201|gb|AAI63867.1|Matn4 protein [Danio rerio]	8.67e-134	sp|O95460|MATN4_HUMAN	1e-100	Matrilin-4 OS=Homo sapiens GN=MATN4 PE=1 SV=3
CL10220Contig1			41.5692	14.4338	2.88	0.167728	752
CL10221Contig1			18.7061	7.698	2.43	0.392946	734
CL10222Contig1			9.35307	10.5848	0.883636	0.982139	812
CL10223Contig1	ENTPD1_3_8	apyrase	15.5885	7.698	2.025	0.528035	862	gi|528496340|ref|XP_005156383.1|PREDICTED: ectonucleoside triphosphate diphosphohydrolase 1 isoform X1 [Danio rerio]	2.5e-102	sp|P55772|ENTP1_MOUSE	4e-90	Ectonucleoside triphosphate diphosphohydrolase 1 OS=Mus musculus GN=Entpd1 PE=2 SV=1	ko00230;ko00240;ko05169	Purine metabolism |Pyrimidine metabolism |Epstein-Barr virus infection	3	GO:0046688;GO:0016787;GO:0045471;GO:0071405	response to copper ion|hydrolase activity|response to ethanol|cellular response to methanol
CL10224Contig1			9.35307	11.547	0.81	0.909112	675
CL10225Contig1			11.4315	7.698	1.485	0.779499	576
CL10226Contig1			22.8631	28.8675	0.792	0.791948	851
CL10227Contig1			70.6677	115.47	0.612	0.334609	1170
CL10228Contig1			36.3731	62.5463	0.581538	0.383837	769
CL10229Contig1			17.6669	9.6225	1.836	0.56334	495
CL1022Contig1			25.9808	11.547	2.25	0.366985	1260	gi|542230634|ref|XP_005453921.1|PREDICTED: brain-specific angiogenesis inhibitor 2-like isoform X5 [Oreochromis niloticus]	4.04e-170	sp|Q5R7Y0|BAI2_PONAB	4e-180	Brain-specific angiogenesis inhibitor 2 OS=Pongo abelii GN=BAI2 PE=2 SV=2
CL10230Contig1			27.02	9.6225	2.808	0.25476	594
CL10231Contig1			6.23538	27.9053	0.223448	0.117936	641
CL10232Contig1			18.7061	3.849	4.86	0.163456	600	gi|70887631|ref|NP_001020679.1|epithelial membrane protein 3 precursor [Danio rerio] >gi|326679063|ref|XP_002667896.2| PREDICTED: epithelial membrane protein 3-like [Danio rerio] >gi|66911040|gb|AAH97185.1| Zgc:114127 [Danio rerio]	2.57e-35	sp|P54852|EMP3_HUMAN	1e-28	Epithelial membrane protein 3 OS=Homo sapiens GN=EMP3 PE=2 SV=1				GO:0016021	integral component of membrane
CL10233Contig1			33.2554	14.4338	2.304	0.3057	581
CL10234Contig1			17.6669	10.5848	1.66909	0.627479	567	gi|528471463|ref|XP_005171349.1|PREDICTED: si:ch211-119o8.6 isoform X1 [Danio rerio]	4.79e-35	sp|Q05481|ZNF91_HUMAN	6e-36	Zinc finger protein 91 OS=Homo sapiens GN=ZNF91 PE=2 SV=2				GO:0008270;GO:0003676	zinc ion binding|nucleic acid binding
CL10235Contig1			34.2946	27.9053	1.22897	0.800778	742
CL10236Contig1			16.6277	11.547	1.44	0.745655	609
CL10237Contig1			15.5885	33.6788	0.462857	0.340336	739
CL10238Contig1			35.3338	40.4145	0.874286	0.867335	530
CL10239Contig1			16.6277	8.66025	1.92	0.546741	534
CL1023Contig1	APS, SH2B2	SH2B adapter protein 2	153.806	126.055	1.22015	0.662372	3189	gi|498950740|ref|XP_004543698.1|PREDICTED: SH2B adapter protein 2-like isoform X1 [Maylandia zebra] >gi|548417994|ref|XP_005742145.1| PREDICTED: SH2B adapter protein 2-like isoform X1 [Pundamilia nyererei] >gi|554839124|ref|XP_005930005.1| PREDICTED: SH2B adapter protein 2-like isoform X1 [Haplochromis burtoni] >gi|554839126|ref|XP_005930006.1| PREDICTED: SH2B adapter protein 2-like isoform X2 [H…	0	sp|Q9JID9|SH2B2_MOUSE	2e-175	SH2B adapter protein 2 OS=Mus musculus GN=Sh2b2 PE=1 SV=2	ko04722;ko04910	Neurotrophin signaling pathway |Insulin signaling pathway	2	GO:0004871;GO:0005543;GO:0035556	signal transducer activity|phospholipid binding|intracellular signal transduction
CL10240Contig1			7.27461	23.094	0.315	0.241427	541
CL10241Contig1			790.854	688.971	1.14788	0.622024	2292	gi|259089201|ref|NP_001158638.1|UPF0235 protein C15orf40 [Oncorhynchus mykiss] >gi|225705490|gb|ACO08591.1| UPF0235 protein C15orf40 [Oncorhynchus mykiss]	1.63e-38	sp|Q505I4|CO040_RAT	7e-39	UPF0235 protein C15orf40 homolog OS=Rattus norvegicus PE=2 SV=1
CL10242Contig1			11.4315	11.547	0.99	1	794	gi|556961815|ref|XP_005991161.1|PREDICTED: trichohyalin-like isoform X1 [Latimeria chalumnae]	6.83e-08
CL10243Contig1			17.6669	61.584	0.286875	0.0670578	628
CL10244Contig1			30.1377	65.433	0.460588	0.217257	770
CL10245Contig1			14.5492	10.5848	1.37455	0.7995	722
CL10246Contig1			20.7846	15.396	1.35	0.768547	676
CL10247Contig1			15.5885	11.547	1.35	0.804517	526
CL10248Contig1			19.7454	11.547	1.71	0.591351	678
CL10249Contig1			45.7261	45.2258	1.01106	1	708
CL1024Contig1			35.3338	45.2258	0.781277	0.726282	1357
CL10250Contig1			15.5885	14.4338	1.08	0.990587	687
CL10251Contig1			13.51	14.4338	0.936	1	779
CL10252Contig1			46.7654	29.8298	1.56774	0.512418	511
CL10253Contig1	ENPEP	glutamyl aminopeptidase	10.3923	16.3583	0.635294	0.683384	734	gi|499026968|ref|XP_004564223.1|PREDICTED: glutamyl aminopeptidase-like [Maylandia zebra]	7.44e-96	sp|Q32LQ0|AMPE_BOVIN	7e-81	Glutamyl aminopeptidase OS=Bos taurus GN=ENPEP PE=2 SV=1	ko04614	Renin-angiotensin system	1	GO:0008237;GO:0006508;GO:0008270	metallopeptidase activity|proteolysis|zinc ion binding
CL10254Contig1			24.9415	14.4338	1.728	0.542979	690
CL10255Contig1			22.8631	7.698	2.97	0.264666	660
CL10256Contig1	MBOAT1_2	lysophospholipid acyltransferase 1/2	8.31384	2.88675	2.88	0.523616	553	gi|156713434|ref|NP_001007397.2|lysophospholipid acyltransferase 1 [Danio rerio]	6.76e-76	sp|Q8BH98|MBOA1_MOUSE	2e-80	Lysophospholipid acyltransferase 1 OS=Mus musculus GN=Mboat1 PE=1 SV=1	ko00561;ko00564	Glycerolipid metabolism |Glycerophospholipid metabolism	2	GO:0016021	integral component of membrane
CL10257Contig1			18.7061	30.792	0.6075	0.543913	902
CL10258Contig1			21.8238	18.2828	1.19368	0.873942	399
CL10259Contig1			25.9808	7.698	3.375	0.19669	676	gi|308321230|gb|ADO27767.1|tubulin polymerization-promoting protein family member 3 [Ictalurus furcatus]	2.7e-27	sp|A4IIY2|TPPP3_XENTR	6e-27	Tubulin polymerization-promoting protein family member 3 OS=Xenopus tropicalis GN=tppp3 PE=2 SV=1				GO:0015631;GO:0001578;GO:0005509	tubulin binding|microtubule bundle formation|calcium ion binding
CL1025Contig1			57.1577	48.1125	1.188	0.79237	1608
CL10260Contig1	DNM	dynamin GTPase	123.668	13.4715	9.18	0.000301003	1182	gi|499033077|ref|XP_004567231.1|PREDICTED: dynamin-3-like [Maylandia zebra]	3.51e-104	sp|A6H7I5|DYN2_BOVIN	2e-113	Dynamin-2 OS=Bos taurus GN=DNM2 PE=2 SV=1	ko04144;ko04721;ko04961;ko05100	Endocytosis |Synaptic vesicle cycle |Endocrine and other factor-regulated calcium reabsorption |Bacterial invasion of epithelial cells	4	GO:0005874;GO:0005543;GO:0006184;GO:0006897;GO:0003924;GO:0005525	microtubule|phospholipid binding|GTP catabolic process|endocytosis|GTPase activity|GTP binding
CL10261Contig1			43.6477	30.792	1.4175	0.620793	905
CL10262Contig1			21.8238	9.6225	2.268	0.397032	744
CL10263Contig1			39.4908	7.698	5.13	0.0536802	940	gi|528488683|ref|XP_003199185.2|PREDICTED: 1-phosphatidylinositol 4,5-bisphosphate phosphodiesterase eta-2, partial [Danio rerio]	1.43e-40	sp|O75038|PLCH2_HUMAN	1e-34	1-phosphatidylinositol 4,5-bisphosphate phosphodiesterase eta-2 OS=Homo sapiens GN=PLCH2 PE=2 SV=3				GO:0046488;GO:0035556;GO:0004871;GO:0005543;GO:0004435;GO:0005886;GO:0005509	phosphatidylinositol metabolic process|intracellular signal transduction|signal transducer activity|phospholipid binding|phosphatidylinositol phospholipase C activity|plasma membrane|calcium ion binding
CL10264Contig1			25.9808	39.4523	0.658537	0.570634	818
CL10265Contig1			13.51	8.66025	1.56	0.719221	613	gi|166796884|gb|AAI59242.1|NK3 homeobox 2 [Danio rerio]	4.36e-41	sp|P70061|NKX32_XENLA	6e-34	Homeobox protein Nkx-3.2 OS=Xenopus laevis GN=nkx3-2 PE=2 SV=1				GO:0042474;GO:0045944;GO:0060576;GO:0031016;GO:0048536;GO:0043565;GO:0003700;GO:0007368;GO:0048645;GO:0032331;GO:0043066;GO:0005634;GO:0048703	middle ear morphogenesis|positive regulation of transcription from RNA polymerase II promoter|intestinal epithelial cell development|pancreas development|spleen development|sequence-specific DNA binding|sequence-specific DNA binding transcription factor activity|determination of left/right symmetry|organ formation|negative regulation of chondrocyte differentiation|negative regulation of apoptotic…
CL10266Contig1			18.7061	10.5848	1.76727	0.578127	539
CL10267Contig1			10.3923	24.0563	0.432	0.369284	717	gi|326673293|ref|XP_003199824.1|PREDICTED: protocadherin alpha-8-like [Danio rerio]	7.52e-82	sp|Q9Y5I2|PCDAA_HUMAN	2e-57	Protocadherin alpha-10 OS=Homo sapiens GN=PCDHA10 PE=2 SV=1				GO:0016021;GO:0007156;GO:0005509;GO:0005886	integral component of membrane|homophilic cell adhesion via plasma membrane adhesion molecules|calcium ion binding|plasma membrane
CL10268Contig1			20.7846	16.3583	1.27059	0.821647	1124
CL10269Contig1			51.9615	25.9808	2	0.303306	980
CL1026Contig1			50.9223	31.7543	1.60364	0.477661	1193
CL10270Contig1			29.0985	10.5848	2.74909	0.249414	525
CL10271Contig1			31.1769	27.9053	1.11724	0.912509	1233
CL10272Contig1	ERBB3, HER3	receptor tyrosine-protein kinase erbB-3	14.5492	9.6225	1.512	0.729205	640	gi|62414151|ref|NP_001014826.1|erbB-3b precursor [Danio rerio] >gi|57901153|gb|AAW57896.1| Erbb3 [Danio rerio]	3.73e-49	sp|Q62799|ERBB3_RAT	4e-26	Receptor tyrosine-protein kinase erbB-3 OS=Rattus norvegicus GN=Erbb3 PE=2 SV=3	ko04012;ko04020;ko04144;ko05205;ko05206	ErbB signaling pathway |Calcium signaling pathway |Endocytosis |Proteoglycans in cancer |MicroRNAs in cancer	5	GO:0001964;GO:0048914;GO:0014044;GO:0023014;GO:0001755;GO:0031101;GO:0048932;GO:0007169;GO:0008347;GO:0006468;GO:0016021;GO:0004714;GO:0007413;GO:0005524;GO:0004716;GO:0048882;GO:0048066	startle response|myelination of anterior lateral line nerve axons|Schwann cell development|signal transduction by phosphorylation|neural crest cell migration|fin regeneration|myelination of posterior lateral line nerve axons|transmembrane receptor protein tyrosine kinase signaling pathway|glial cell migration|protein phosphorylation|integral component of membrane|transmembrane receptor protein ty…
CL10273Contig1	CCR9	C-C chemokine receptor type 9	37.4123	3.849	9.72	0.0168178	771	gi|432930207|ref|XP_004081373.1|PREDICTED: c-C chemokine receptor type 9-like [Oryzias latipes]	2.45e-07				ko04060;ko04062;ko04672	Cytokine-cytokine receptor interaction |Chemokine signaling pathway |Intestinal immune network for IgA production	3
CL10274Contig1			41.5692	17.3205	2.4	0.242478	948
CL10275Contig1			10.3923	26.943	0.385714	0.291786	597
CL10276Contig1			28.0592	19.245	1.458	0.660112	534
CL10277Contig1			20.7846	15.396	1.35	0.768547	558
CL10278Contig1			10.3923	22.1318	0.469565	0.431514	586
CL10279Contig1			15.5885	14.4338	1.08	0.990587	626
CL1027Contig1			269.161	210.733	1.27726	0.523083	3245
CL10280Contig1			15.5885	27.9053	0.558621	0.498541	639
CL10281Contig1			21.8238	23.094	0.945	0.987761	656
CL10282Contig1			13.51	14.4338	0.936	1	694
CL10283Contig1			10.3923	11.547	0.9	0.988904	523
CL10284Contig1			8.31384	16.3583	0.508235	0.53752	559	gi|528510965|ref|XP_005160982.1|PREDICTED: uncharacterized protein LOC101885928 [Danio rerio]	3.67e-24	sp|Q8I7P9|POL5_DROME	1e-09	Retrovirus-related Pol polyprotein from transposon opus OS=Drosophila melanogaster GN=pol PE=4 SV=1
CL10285Contig1			12.4708	10.5848	1.17818	0.936057	799
CL10286Contig1			21.8238	34.641	0.63	0.553261	1266
CL10287Contig1			10.3923	27.9053	0.372414	0.269615	868	gi|498939888|ref|XP_004541961.1|PREDICTED: platelet binding protein GspB-like [Maylandia zebra]	3.37e-38	sp|Q8CGM2|RP1L1_MOUSE	4e-09	Retinitis pigmentosa 1-like 1 protein OS=Mus musculus GN=Rp1l1 PE=1 SV=1				GO:0005622;GO:0035556	intracellular|intracellular signal transduction
CL10288Contig1			22.8631	41.3768	0.552558	0.416206	1499
CL10289Contig1			15.5885	18.2828	0.852632	0.906223	792
CL1028Contig1	SEMA4	semaphorin 4	162.12	135.677	1.19489	0.691316	4031	gi|528486247|ref|XP_005166611.1|PREDICTED: semaphorin-4F isoform X1 [Danio rerio]	0	sp|Q9Z123|SEM4F_MOUSE	4e-129	Semaphorin-4F OS=Mus musculus GN=Sema4f PE=2 SV=2	ko04360	Axon guidance	1	GO:0004872;GO:0007411;GO:0016021;GO:0005783	receptor activity|axon guidance|integral component of membrane|endoplasmic reticulum
CL10290Contig1	LHCGR	luteinizing hormone/choriogonadotropin receptor	12.4708	7.698	1.62	0.707791	754	gi|338858023|gb|AEH16748.2|luteinizing hormone receptor [Tachysurus fulvidraco]	2.92e-135	sp|P16582|LSHR_PIG	2e-69	Lutropin-choriogonadotropic hormone receptor OS=Sus scrofa GN=LHCGR PE=2 SV=1	ko04020;ko04080;ko04913;ko04917	Calcium signaling pathway |Neuroactive ligand-receptor interaction |Ovarian Steroidogenesis |Prolactin signaling pathway	4	GO:0016021;GO:0004964;GO:0042700;GO:0004996	integral component of membrane|luteinizing hormone receptor activity|luteinizing hormone signaling pathway|thyroid-stimulating hormone receptor activity
CL10291Contig1			29.0985	25.9808	1.12	0.914588	594
CL10292Contig1			18.7061	18.2828	1.02316	1	508
CL10293Contig1			12.4708	8.66025	1.44	0.787135	495
CL10294Contig1			23.9023	10.5848	2.25818	0.381392	862
CL10295Contig1			25.9808	23.094	1.125	0.917915	906
CL10296Contig1			32.2161	17.3205	1.86	0.442614	933
CL10297Contig1			12.4708	12.5093	0.996923	1	731
CL10298Contig1			35.3338	30.792	1.1475	0.873593	1139
CL10299Contig1			15.5885	10.5848	1.47273	0.737957	711
CL1029Contig1			28.0592	34.641	0.81	0.795349	1189
CL102Contig1			76.9031	108.734	0.707257	0.499016	3199	gi|113677988|ref|NP_001038288.1|connexin 39.4 [Danio rerio] >gi|528510285|ref|XP_005159734.1| PREDICTED: connexin 39.4 isoform X1 [Danio rerio] >gi|190338549|gb|AAI63749.1| Connexin 39.4 [Danio rerio] >gi|190338553|gb|AAI63757.1| Connexin 39.4 [Danio rerio]	2.46e-99	sp|P51914|CXA4_XENLA	2e-74	Gap junction alpha-4 protein OS=Xenopus laevis GN=gja4 PE=2 SV=2				GO:0001568;GO:0005922;GO:0006810;GO:0016021;GO:0005243;GO:0007154	blood vessel development|connexon complex|transport|integral component of membrane|gap junction channel activity|cell communication
CL10300Contig1			23.9023	8.66025	2.76	0.28536	522
CL10301Contig1			18.7061	23.094	0.81	0.837473	459
CL10302Contig1			65.4715	78.9045	0.829756	0.745443	327
CL10303Contig1			15.5885	11.547	1.35	0.804517	304
CL10304Contig1			20.7846	16.3583	1.27059	0.821647	492
CL10305Contig1			11.4315	15.396	0.7425	0.808961	612
CL10306Contig1			266.043	271.355	0.980426	0.964874	547
CL10307Contig1			16.6277	0	Inf	0.0201567	595
CL10308Contig1			22.8631	8.66025	2.64	0.313311	570
CL10309Contig1			7.27461	12.5093	0.581538	0.671552	875
CL1030Contig1			38.4515	42.339	0.908182	0.909956	1667
CL10310Contig1	WNT8	wingless-type MMTV integration site family, member 8	7.27461	20.2073	0.36	0.319182	796	gi|410901156|ref|XP_003964062.1|PREDICTED: protein Wnt-8b-like [Takifugu rubripes]	1.24e-17	sp|P51029|WNT8B_DANRE	6e-21	Protein Wnt-8b OS=Danio rerio GN=wnt8b PE=2 SV=1	ko04310;ko04340;ko04390;ko04550;ko04916;ko05166;ko05200;ko05205;ko05217	Wnt signaling pathway |Hedgehog signaling pathway |Hippo signaling pathway |Signaling pathways regulating pluripotency of stem cells |Melanogenesis |HTLV-I infection |Pathways in cancer |Proteoglycans in cancer |Basal cell carcinoma	9	GO:0009880;GO:0007369;GO:0022002;GO:0005109;GO:0043049;GO:0005615;GO:0060898;GO:0021879;GO:0005578;GO:0070654;GO:0021854;GO:0048263;GO:0045944;GO:0060070	embryonic pattern specification|gastrulation|negative regulation of anterior neural cell fate commitment of the neural plate by Wnt signaling pathway|frizzled binding|otic placode formation|extracellular space|eye field cell fate commitment involved in camera-type eye formation|forebrain neuron differentiation|proteinaceous extracellular matrix|sensory epithelium regeneration|hypothalamus develop…
CL10311Contig1			21.8238	30.792	0.70875	0.676908	554
CL10312Contig1			8.31384	6.73575	1.23429	0.945461	568	gi|348538092|ref|XP_003456526.1|PREDICTED: transmembrane protein 184C-like [Oreochromis niloticus]	3.65e-59	sp|Q5ZMP3|T184C_CHICK	2e-68	Transmembrane protein 184C OS=Gallus gallus GN=TMEM184C PE=2 SV=1				GO:0016021	integral component of membrane
CL10313Contig1			13.51	18.2828	0.738947	0.783491	670
CL10314Contig1			42.6084	17.3205	2.46	0.226399	1019
CL10315Contig1			33.2554	24.0563	1.3824	0.684509	509
CL10316Contig1			16.6277	23.094	0.72	0.731297	741
CL10317Contig1			6.23538	19.245	0.324	0.288039	580	gi|291229085|ref|XP_002734506.1|PREDICTED: predicted protein-like [Saccoglossus kowalevskii]	1.09e-08	sp|P15305|DYHC_ONCMY	6e-06	Dynein heavy chain (Fragment) OS=Oncorhynchus mykiss PE=2 SV=1
CL10318Contig1			10.3923	14.4338	0.72	0.793863	681
CL10319Contig1			24.9415	15.396	1.62	0.591699	497
CL1031Contig1	THBS2S	thrombospondin 2/3/4/5	18.7061	12.5093	1.49538	0.699438	1298	gi|528509861|ref|XP_005170119.1|PREDICTED: thrombospondin-3b isoform X1 [Danio rerio]	0	sp|Q1L8P7|TSP3B_DANRE	0	Thrombospondin-3b OS=Danio rerio GN=thbs3b PE=3 SV=1	ko04145;ko04151;ko04510;ko04512;ko05144	Phagosome |PI3K-Akt signaling pathway |Focal adhesion |ECM-receptor interaction |Malaria	5	GO:0005576;GO:0007155;GO:0005509	extracellular region|cell adhesion|calcium ion binding
CL10320Contig1			444.791	407.994	1.09019	0.792463	2943
CL10321Contig1			36.3731	17.3205	2.1	0.340059	752
CL10322Contig1			33.2554	44.2635	0.751304	0.685632	539
CL10323Contig1			25.9808	6.73575	3.85714	0.159225	767
CL10324Contig1	E2.7.3.2	creatine kinase	8.31384	8.66025	0.96	1	818	gi|350539561|ref|NP_001232866.1|creatine kinase [Ictalurus punctatus] >gi|27883549|gb|AAO25756.1| creatine kinase [Ictalurus punctatus]	1.61e-140	sp|P06732|KCRM_HUMAN	4e-155	Creatine kinase M-type OS=Homo sapiens GN=CKM PE=1 SV=2	ko00330	Arginine and proline metabolism	1	GO:0016301;GO:0005524;GO:0016310	kinase activity|ATP binding|phosphorylation
CL10325Contig1			15.5885	21.1695	0.736364	0.762033	764	gi|94536972|ref|NP_001035398.1|cyclin-dependent kinase 15 [Danio rerio] >gi|528481609|ref|XP_005165793.1| PREDICTED: cyclin-dependent kinase 15 isoform X2 [Danio rerio] >gi|123889708|sp|Q1RLU9.1|CDK15_DANRE RecName: Full=Cyclin-dependent kinase 15; AltName: Full=Cell division protein kinase 15 >gi|92096494|gb|AAI15280.1| Zgc:136819 [Danio rerio]	3.01e-42	sp|Q1RLU9|CDK15_DANRE	3e-52	Cyclin-dependent kinase 15 OS=Danio rerio GN=cdk15 PE=2 SV=1				GO:0046872;GO:0004693;GO:0007049;GO:0006468;GO:0005524	metal ion binding|cyclin-dependent protein serine/threonine kinase activity|cell cycle|protein phosphorylation|ATP binding
CL10326Contig1			10.3923	30.792	0.3375	0.212389	691
CL10327Contig1			16.6277	4.81125	3.456	0.276834	715	gi|157423027|gb|AAI53521.1|Si:ch211-14a17.7 [Danio rerio]	7.55e-34	sp|P48832|ZP3_FELCA	2e-12	Zona pellucida sperm-binding protein 3 OS=Felis catus GN=ZP3 PE=2 SV=1
CL10328Contig1			21.8238	10.5848	2.06182	0.450952	762
CL10329Contig1			18.7061	17.3205	1.08	0.979343	646
CL1032Contig1			283.71	284.826	0.996081	0.999121	4037	gi|528502200|ref|XP_686295.4|PREDICTED: tripartite motif-containing protein 3 isoform 1 [Danio rerio]	0	sp|Q9R1R2|TRIM3_MOUSE	0	Tripartite motif-containing protein 3 OS=Mus musculus GN=Trim3 PE=1 SV=1				GO:0005622;GO:0016567;GO:0008270;GO:0004842	intracellular|protein ubiquitination|zinc ion binding|ubiquitin-protein transferase activity
CL10330Contig1			19.7454	35.6033	0.554595	0.447258	596
CL10331Contig1			5.19615	17.3205	0.3	0.283575	658
CL10332Contig1			118.472	109.697	1.08	0.883527	507
CL10333Contig1			64.4323	18.2828	3.52421	0.0598668	530
CL10334Contig1			19.7454	22.1318	0.892174	0.933383	600
CL10335Contig1			37.4123	31.7543	1.17818	0.839006	637
CL10336Contig1			12.4708	27.9053	0.446897	0.358058	670
CL10337Contig1			45.7261	37.5278	1.21846	0.781507	653
CL10338Contig1			13.51	18.2828	0.738947	0.783491	554
CL10339Contig1			16.6277	10.5848	1.57091	0.680684	587	gi|125817446|ref|XP_001337596.1|PREDICTED: ubiquitin carboxyl-terminal hydrolase 2-like isoform X1 [Danio rerio] >gi|125817457|ref|XP_692507.2| PREDICTED: ubiquitin carboxyl-terminal hydrolase 2-like [Danio rerio]	2.38e-14							GO:0006511;GO:0004221	ubiquitin-dependent protein catabolic process|ubiquitin thiolesterase activity
CL1033Contig1			53.0008	19.245	2.754	0.144985	1357
CL10340Contig1			50.9223	14.4338	3.528	0.0838094	620
CL10341Contig1			9.35307	12.5093	0.747692	0.84075	592
CL10342Contig1			41.5692	0	Inf	0.000277649	790
CL10343Contig1			42.6084	31.7543	1.34182	0.681256	824
CL10344Contig1			16.6277	3.849	4.32	0.213526	476
CL10345Contig1			46.7654	30.792	1.51875	0.542183	1367
CL10346Contig1			13.51	11.547	1.17	0.934239	745	gi|499021418|ref|XP_004561487.1|PREDICTED: matrix metalloproteinase-28-like [Maylandia zebra]	4.61e-77	sp|Q9H239|MMP28_HUMAN	4e-74	Matrix metalloproteinase-28 OS=Homo sapiens GN=MMP28 PE=2 SV=2				GO:0004222;GO:0006508;GO:0005509;GO:0031012;GO:0008270	metalloendopeptidase activity|proteolysis|calcium ion binding|extracellular matrix|zinc ion binding
CL10347Contig1			24.9415	19.245	1.296	0.783002	668
CL10348Contig1			23.9023	7.698	3.105	0.239743	674
CL10349Contig1			4.15692	8.66025	0.48	0.648389	400
CL1034Contig1			71.7069	102.961	0.696449	0.488198	1988
CL10350Contig1			47.8046	70.2443	0.680548	0.515724	862	gi|548362228|ref|XP_005731443.1|PREDICTED: copine-5-like isoform X2 [Pundamilia nyererei]	1.08e-12	sp|Q5BJS7|CPNE9_RAT	1e-14	Copine-9 OS=Rattus norvegicus GN=Cpne9 PE=2 SV=1
CL10351Contig1			32.2161	35.6033	0.904865	0.916315	851
CL10352Contig1			19.7454	7.698	2.565	0.356005	576
CL10353Contig1			33.2554	7.698	4.32	0.0980925	731
CL10354Contig1			23.9023	18.2828	1.30737	0.77996	707
CL10355Contig1			15.5885	23.094	0.675	0.676807	671
CL10356Contig1			30.1377	62.5463	0.481846	0.249975	1088	gi|149635822|ref|XP_001511369.1|PREDICTED: neurobeachin [Ornithorhynchus anatinus]	1.91e-122	sp|Q8NFP9|NBEA_HUMAN	3e-140	Neurobeachin OS=Homo sapiens GN=NBEA PE=1 SV=3				GO:0005802;GO:0005829;GO:0008104;GO:0019901;GO:0005886	trans-Golgi network|cytosol|protein localization|protein kinase binding|plasma membrane
CL10357Contig1			25.9808	15.396	1.6875	0.553388	670
CL10358Contig1			6.23538	16.3583	0.381176	0.389241	607
CL10359Contig1			10.3923	4.81125	2.16	0.583804	767	gi|528518382|ref|XP_005162399.1|PREDICTED: NACHT, LRR and PYD domains-containing protein 12-like isoform X2 [Danio rerio] >gi|528518384|ref|XP_005162400.1| PREDICTED: NACHT, LRR and PYD domains-containing protein 12-like isoform X3 [Danio rerio] >gi|528518386|ref|XP_001332569.4| PREDICTED: NACHT, LRR and PYD domains-containing protein 12-like isoform X1 [Danio rerio]	6.51e-61	sp|Q6B966|NAL14_MOUSE	2e-37	NACHT, LRR and PYD domains-containing protein 14 OS=Mus musculus GN=Nlrp14 PE=2 SV=2
CL1035Contig1			13.51	49.0748	0.275294	0.0837013	692	gi|499022671|ref|XP_004562101.1|PREDICTED: PDZ domain-containing protein GIPC3-like [Maylandia zebra]	1.87e-34	sp|Q9Z254|GIPC1_RAT	1e-34	PDZ domain-containing protein GIPC1 OS=Rattus norvegicus GN=Gipc1 PE=1 SV=2				GO:0004707;GO:0001525;GO:0048845;GO:0005622;GO:0005515;GO:0000165;GO:0048844;GO:0006468	MAP kinase activity|angiogenesis|venous blood vessel morphogenesis|intracellular|protein binding|MAPK cascade|artery morphogenesis|protein phosphorylation
CL1035Contig2			3.11769	7.698	0.405	0.607188	471	gi|348523183|ref|XP_003449103.1|PREDICTED: PDZ domain-containing protein GIPC3-like [Oreochromis niloticus]	5.45e-47	sp|Q8TF64|GIPC3_HUMAN	9e-45	PDZ domain-containing protein GIPC3 OS=Homo sapiens GN=GIPC3 PE=1 SV=1
CL10360Contig1			35.3338	22.1318	1.59652	0.543819	709
CL10361Contig1			19.7454	53.886	0.366429	0.147118	994
CL10362Contig1			25.9808	29.8298	0.870968	0.88659	576
CL10363Contig1	SIAT7F, ST6GalNAc VI	N-acetylgalactosaminide alpha-2,6-sialyltransferase (sialyltransferase 7F)	17.6669	20.2073	0.874286	0.920876	773	gi|64966424|emb|CAG29204.1|alpha-2,6-sialyltransferase [Danio rerio]	2.15e-27	sp|Q9JM95|SIA7F_MOUSE	1e-27	Alpha-N-acetylgalactosaminide alpha-2,6-sialyltransferase 6 OS=Mus musculus GN=St6galnac6 PE=2 SV=1	ko00604	Glycosphingolipid biosynthesis - ganglio series	1	GO:0006677;GO:0005794;GO:0009312;GO:0006486;GO:0016021;GO:0047290	glycosylceramide metabolic process|Golgi apparatus|oligosaccharide biosynthetic process|protein glycosylation|integral component of membrane|(alpha-N-acetylneuraminyl-2,3-beta-galactosyl-1,3)-N-acetyl-galactosaminide 6-alpha-sialyltransferase activity
CL10364Contig1			88.3346	7.698	11.475	0.000528133	1072
CL10365Contig1			8.31384	17.3205	0.48	0.4929	642
CL10366Contig1			18.7061	14.4338	1.296	0.816101	547
CL10367Contig1			18.7061	24.0563	0.7776	0.795072	1080
CL10368Contig1			18.7061	17.3205	1.08	0.979343	748
CL10369Contig1			21.8238	4.81125	4.536	0.15058	846	gi|528508713|ref|XP_005173756.1|PREDICTED: uncharacterized protein LOC567193 isoform X2 [Danio rerio]	1.14e-67	sp|P38552|LEG4_RAT	9e-41	Galectin-4 OS=Rattus norvegicus GN=Lgals4 PE=1 SV=1				GO:0030246	carbohydrate binding
CL1036Contig1			41.5692	17.3205	2.4	0.242478	1451
CL10370Contig1			25.9808	24.0563	1.08	0.960234	769
CL10371Contig1	PKA	protein kinase A	1429.98	1277.87	1.11904	0.648413	611	gi|528470004|ref|XP_005171151.1|PREDICTED: cAMP-dependent protein kinase catalytic subunit beta isoform X2 [Danio rerio] >gi|528470049|ref|XP_005171166.1| PREDICTED: cAMP-dependent protein kinase catalytic subunit beta isoform X1 [Danio rerio]	8.23e-32	sp|Q9MZD9|KAPCA_SHEEP	6e-36	cAMP-dependent protein kinase catalytic subunit alpha OS=Ovis aries GN=PRKACA PE=1 SV=3	ko04010;ko04014;ko04020;ko04024;ko04062;ko04113;ko04114;ko04210;ko04261;ko04270;ko04310;ko04340;ko04540;ko04611;ko04713;ko04720;ko04723;ko04724;ko04725;ko04726;ko04727;ko04728;ko04740;ko04742;ko04750;ko04910;ko04911;ko04912;ko04913;ko04914;ko04915;ko04916;ko04918;ko04919;ko04921;ko04961;ko04962;ko04970;ko04971;ko04976;ko05012;ko05020;ko05030;ko05031;ko05032;ko05110;ko05146;ko05166;ko05169;ko05200…	MAPK signaling pathway |Ras signaling pathway |Calcium signaling pathway |cAMP signaling pathway |Chemokine signaling pathway |Meiosis - yeast |Oocyte meiosis |Apoptosis |Adrenergic signaling in cardiomyocytes |Vascular smooth muscle contraction |Wnt signaling pathway |Hedgehog signaling pathway |Gap junction |Platelet activation |Circadian entrainment |Long-term potentiation |Retrograde endocann…	53	GO:0006468;GO:0005524;GO:0004674	protein phosphorylation|ATP binding|protein serine/threonine kinase activity
CL10372Contig1			50.9223	10.5848	4.81091	0.0390212	603
CL10373Contig1			13.51	43.3013	0.312	0.12989	834
CL10374Contig1			10.3923	17.3205	0.6	0.633569	710
CL10375Contig1			7.27461	27.9053	0.26069	0.15168	521
CL10376Contig1			25.9808	29.8298	0.870968	0.88659	532
CL10377Contig1			33.2554	35.6033	0.934054	0.953234	619
CL10378Contig1			8.31384	10.5848	0.785455	0.896934	505	gi|159459934|gb|ABW96364.1|vitellogenin [Clarias macrocephalus]	1.92e-55	sp|Q92093|VIT_ONCMY	4e-28	Vitellogenin OS=Oncorhynchus mykiss GN=vtg1 PE=1 SV=1				GO:0006869;GO:0005319;GO:0032355	lipid transport|lipid transporter activity|response to estradiol
CL10379Contig1			20.7846	5.7735	3.6	0.217983	539
CL1037Contig1			57.1577	10.5848	5.4	0.0227911	1069
CL10380Contig1			21.8238	35.6033	0.612973	0.525477	637
CL10381Contig1			81.06	179.941	0.450481	0.0831293	805
CL10382Contig1			36.3731	22.1318	1.64348	0.514416	709
CL10383Contig1			23.9023	30.792	0.77625	0.764532	825
CL10384Contig1			27.02	25.0185	1.08	0.958019	690
CL10385Contig1			14.5492	19.245	0.756	0.796235	603
CL10386Contig1			16.6277	26.943	0.617143	0.579749	546
CL10387Contig1	RAPGEF1, GRF2	Rap guanine nucleotide exchange factor 1	196.415	178.979	1.09742	0.828156	4604	gi|498980551|ref|XP_004549845.1|PREDICTED: rap guanine nucleotide exchange factor 1-like isoform X5 [Maylandia zebra]	0	sp|Q13905|RPGF1_HUMAN	0	Rap guanine nucleotide exchange factor 1 OS=Homo sapiens GN=RAPGEF1 PE=1 SV=3	ko04015;ko04510;ko04722;ko04910;ko05211	Rap1 signaling pathway |Focal adhesion |Neurotrophin signaling pathway |Insulin signaling pathway |Renal cell carcinoma	5	GO:0061028;GO:0038180;GO:1901888;GO:0032486;GO:0000186;GO:0048011;GO:0001568;GO:0032854;GO:0005829;GO:0005769;GO:0016337;GO:0071320;GO:0010976;GO:0048008;GO:0017034;GO:0017124	establishment of endothelial barrier|nerve growth factor signaling pathway|regulation of cell junction assembly|Rap protein signal transduction|activation of MAPKK activity|neurotrophin TRK receptor signaling pathway|blood vessel development|positive regulation of Rap GTPase activity|cytosol|early endosome|single organismal cell-cell adhesion|cellular response to cAMP|positive regulation of neuro…
CL10388Contig1			194.336	199.186	0.975652	0.960859	616
CL10389Contig1			24.9415	5.7735	4.32	0.139326	728
CL1038Contig1			1084.96	1801.33	0.602308	0.0378174	4074	gi|528493415|ref|XP_003199461.2|PREDICTED: matrix metalloproteinase-19-like [Danio rerio]	9.07e-102	sp|Q99542|MMP19_HUMAN	1e-141	Matrix metalloproteinase-19 OS=Homo sapiens GN=MMP19 PE=1 SV=1				GO:0004222;GO:0004601;GO:0006508;GO:0005509;GO:0055114;GO:0031012;GO:0008270	metalloendopeptidase activity|peroxidase activity|proteolysis|calcium ion binding|oxidation-reduction process|extracellular matrix|zinc ion binding
CL10390Contig1	POFUT	peptide-O-fucosyltransferase	2377.76	2263.21	1.05061	0.828831	2442	gi|33386575|emb|CAE18459.1|GDP-fucose protein O-fucosyltransferase 1 [Danio rerio]	6.61e-94	sp|Q6EV70|OFUT1_RAT	2e-122	GDP-fucose protein O-fucosyltransferase 1 OS=Rattus norvegicus GN=Pofut1 PE=2 SV=1	ko00514	Other types of O-glycan biosynthesis	1	GO:0001525;GO:0036066;GO:0007507;GO:0007219;GO:0007399;GO:0046922;GO:0001756;GO:0016020	angiogenesis|protein O-linked fucosylation|heart development|Notch signaling pathway|nervous system development|peptide-O-fucosyltransferase activity|somitogenesis|membrane
CL10391Contig1			9.35307	38.49	0.243	0.0899993	1506
CL10392Contig1			20.7846	17.3205	1.2	0.873501	329
CL10393Contig1	SEMA3	semaphorin 3	6.23538	6.73575	0.925714	1	749	gi|326671955|ref|XP_001921106.2|PREDICTED: semaphorin-3F isoform X1 [Danio rerio]	1.05e-76	sp|O88632|SEM3F_MOUSE	1e-67	Semaphorin-3F OS=Mus musculus GN=Sema3f PE=2 SV=2	ko04360	Axon guidance	1	GO:0016020;GO:0004872;GO:0001755	membrane|receptor activity|neural crest cell migration
CL10394Contig1			32.2161	16.3583	1.96941	0.40402	583
CL10395Contig1			9.35307	21.1695	0.441818	0.406667	962	gi|189529840|ref|XP_001919922.1|PREDICTED: nestin [Danio rerio] >gi|322518391|sp|P86839.1|NEST_DANRE RecName: Full=Nestin	9.16e-14	sp|P86839|NEST_DANRE	1e-16	Nestin OS=Danio rerio GN=nes PE=2 SV=1				GO:0007420;GO:0031076;GO:0043066;GO:0021545	brain development|embryonic camera-type eye development|negative regulation of apoptotic process|cranial nerve development
CL10396Contig1			28.0592	29.8298	0.940645	0.970096	876
CL10397Contig1			31.1769	19.245	1.62	0.553377	650
CL10398Contig1			53.0008	47.1503	1.12408	0.869538	677
CL10399Contig1			13.51	36.5655	0.369474	0.215247	517
CL1039Contig1			55.0792	87.5648	0.629011	0.40248	2455	gi|564229406|ref|XP_006259146.1|PREDICTED: XK-related protein 7 [Alligator mississippiensis]	0	sp|Q5GH64|XKR7_MOUSE	0	XK-related protein 7 OS=Mus musculus GN=Xkr7 PE=2 SV=1				GO:0016021	integral component of membrane
CL103Contig1			368.927	423.39	0.871364	0.678453	8570	gi|528501717|ref|XP_005157537.1|PREDICTED: sacsin-like isoform X2 [Danio rerio]	0	sp|Q9NZJ4|SACS_HUMAN	0	Sacsin OS=Homo sapiens GN=SACS PE=1 SV=2				GO:0070628;GO:0090084;GO:0051087;GO:0030544;GO:0005524;GO:0005634;GO:0005739	proteasome binding|negative regulation of inclusion body assembly|chaperone binding|Hsp70 protein binding|ATP binding|nucleus|mitochondrion
CL10400Contig1			49.8831	31.7543	1.57091	0.499957	832
CL10401Contig1			21.8238	20.2073	1.08	0.970239	570
CL10402Contig1	SOX9	transcription factor SOX9 (SOX group E)	11.4315	10.5848	1.08	1	879	gi|159024079|gb|ABW87300.1|Sox9a2 [Tachysurus fulvidraco]	1.72e-154	sp|B7ZR65|SOX9A_XENLA	4e-108	Transcription factor Sox-9-A OS=Xenopus laevis GN=sox9-a PE=1 SV=1	ko04024	cAMP signaling pathway	1	GO:0005737;GO:0035118;GO:0060536;GO:0048709;GO:0043049;GO:0048708	cytoplasm|embryonic pectoral fin morphogenesis|cartilage morphogenesis|oligodendrocyte differentiation|otic placode formation|astrocyte differentiation
CL10403Contig1			22.8631	23.094	0.99	1	598
CL10404Contig1			24.9415	27.9053	0.893793	0.918936	780
CL10405Contig1			7.27461	7.698	0.945	1	682
CL10406Contig1			12.4708	2.88675	4.32	0.282178	568	gi|213510920|ref|NP_001135219.1|Pleckstrin homology Sec7 and coiled-coil domains-binding protein [Salmo salar] >gi|209154394|gb|ACI33429.1| Pleckstrin homology Sec7 and coiled-coil domains-binding protein [Salmo salar]	5.5e-23	sp|Q5I0L6|CYTIP_RAT	3e-20	Cytohesin-interacting protein OS=Rattus norvegicus GN=Cytip PE=2 SV=1				GO:0005938;GO:0030155	cell cortex|regulation of cell adhesion
CL10407Contig1	SPIR	spire	7.27461	15.396	0.4725	0.508515	850	gi|71834602|ref|NP_001025403.1|uncharacterized protein LOC569174 [Danio rerio] >gi|66911706|gb|AAH97181.1| Zgc:114123 [Danio rerio]	1.24e-45	sp|Q4R707|SPIR1_MACFA	6e-10	Protein spire homolog 1 OS=Macaca fascicularis GN=SPIRE1 PE=2 SV=1	ko04320	Dorso-ventral axis formation	1	GO:0003779	actin binding
CL10408Contig1			23.9023	26.943	0.887143	0.913618	1000
CL10409Contig1			16.6277	19.245	0.864	0.913856	795	gi|440898329|gb|ELR49853.1|hypothetical protein M91_20331, partial [Bos mutus]	8.34e-06
CL1040Contig1			23.9023	17.3205	1.38	0.731399	1317	gi|528468018|ref|XP_005170999.1|PREDICTED: latrophilin-3 isoform X3 [Danio rerio]	2.07e-164	sp|O97827|LPHN3_BOVIN	1e-150	Latrophilin-3 OS=Bos taurus GN=LPHN3 PE=2 SV=1				GO:0004930;GO:0030246;GO:0005886;GO:0071391;GO:0016021;GO:0007626;GO:0007218	G-protein coupled receptor activity|carbohydrate binding|plasma membrane|cellular response to estrogen stimulus|integral component of membrane|locomotory behavior|neuropeptide signaling pathway
CL10410Contig1	GABRR	gamma-aminobutyric acid receptor subunit rho	11.4315	12.5093	0.913846	0.994909	659	gi|542202421|ref|XP_005475170.1|PREDICTED: gamma-aminobutyric acid receptor subunit rho-2 isoform X2 [Oreochromis niloticus]	1.65e-10				ko04080;ko04723;ko04727;ko05032;ko05033	Neuroactive ligand-receptor interaction |Retrograde endocannabinoid signaling |GABAergic synapse |Morphine addiction |Nicotine addiction	5
CL10411Contig1			21.8238	25.9808	0.84	0.861135	564
CL10412Contig1			17.6669	22.1318	0.798261	0.828379	1151
CL10413Contig1			16.6277	9.6225	1.728	0.61426	916	gi|70887749|ref|NP_001020721.1|protein FAM167A [Danio rerio] >gi|528511180|ref|XP_005160525.1| PREDICTED: protein FAM167A isoform X1 [Danio rerio] >gi|528511182|ref|XP_005160526.1| PREDICTED: protein FAM167A isoform X2 [Danio rerio] >gi|528511184|ref|XP_005160527.1| PREDICTED: protein FAM167A isoform X3 [Danio rerio] >gi|82077418|sp|Q5RFZ7.1|F167A_DANRE RecName: Full=Protein FAM167A >gi|118764390…	1.37e-48	sp|Q5RFZ7|F167A_DANRE	1e-62	Protein FAM167A OS=Danio rerio GN=fam167a PE=2 SV=1
CL10414Contig1			34.2946	32.7165	1.04824	0.979471	568
CL10415Contig1			28.0592	16.3583	1.71529	0.527367	761
CL10416Contig1			59.2361	13.4715	4.39714	0.0371437	831
CL10417Contig1			15.5885	16.3583	0.952941	1	546
CL10418Contig1	TLX3, HOX11L2	T-cell leukemia homeobox protein 3	10.3923	13.4715	0.771429	0.854848	753	gi|348511747|ref|XP_003443405.1|PREDICTED: T-cell leukemia homeobox protein 3-like isoform X1 [Oreochromis niloticus]	1.29e-66	sp|O55144|TLX3_MOUSE	3e-75	T-cell leukemia homeobox protein 3 OS=Mus musculus GN=Tlx3 PE=2 SV=2	ko05202	Transcriptional misregulation in cancers	1	GO:0006355;GO:0003700;GO:0043565;GO:0005634	regulation of transcription, DNA-templated|sequence-specific DNA binding transcription factor activity|sequence-specific DNA binding|nucleus
CL10419Contig1			32.2161	2.88675	11.16	0.0192861	853
CL1041Contig1			30.1377	70.2443	0.429041	0.171557	1713
CL10420Contig1			48.8438	44.2635	1.10348	0.898502	711
CL10421Contig1			12.4708	43.3013	0.288	0.109459	460
CL10422Contig1			36.3731	10.5848	3.43636	0.135755	794
CL10423Contig1			14.5492	15.396	0.945	1	744
CL10424Contig1			34.2946	43.3013	0.792	0.746563	506
CL10425Contig1			94.57	20.2073	4.68	0.0117052	1710
CL10426Contig1			34.2946	66.3953	0.516522	0.284509	748
CL10427Contig1			14.5492	21.1695	0.687273	0.704317	944	gi|317419141|emb|CBN81178.1|Pol polyprotein [Dicentrarchus labrax]	7.75e-10
CL10428Contig1			19.7454	26.943	0.732857	0.72638	952
CL10429Contig1			18.7061	14.4338	1.296	0.816101	480
CL1042Contig1			6.23538	76.98	0.081	0.00082787	1220
CL10430Contig1			17.6669	11.547	1.53	0.690616	577
CL10431Contig1			27.02	39.4523	0.684878	0.607452	708
CL10432Contig1			15.5885	22.1318	0.704348	0.718362	531
CL10433Contig1			19.7454	18.2828	1.08	0.976115	728
CL10434Contig1			8.31384	25.0185	0.332308	0.245272	390
CL10435Contig1			10.3923	9.6225	1.08	1	762	gi|528481804|ref|XP_694400.2|PREDICTED: protein notum homolog [Danio rerio]	5.77e-70	sp|Q8R116|NOTUM_MOUSE	5e-51	Protein notum homolog OS=Mus musculus GN=Notum PE=2 SV=2				GO:0008045	motor neuron axon guidance
CL10436Contig1			6.23538	27.9053	0.223448	0.117936	988
CL10437Contig1			10.3923	35.6033	0.291892	0.141966	670
CL10438Contig1			16.6277	27.9053	0.595862	0.546339	729
CL10439Contig1			59.2361	55.8105	1.06138	0.94067	826
CL1043Contig1			130.943	415.692	0.315	0.00208662	2799
CL10440Contig1			32.2161	37.5278	0.858462	0.852019	1057
CL10441Contig1			11.4315	25.0185	0.456923	0.391901	637
CL10442Contig1			28.0592	19.245	1.458	0.660112	517
CL10443Contig1			14.5492	17.3205	0.84	0.897884	840
CL10444Contig1			0	24.0563	#VALUE!	0.00571008	585
CL10445Contig1			15.5885	20.2073	0.771429	0.807873	659
CL10446Contig1			102.884	107.772	0.954643	0.938307	700
CL10447Contig1			16.6277	17.3205	0.96	1	680
CL10448Contig1			27.02	33.6788	0.802286	0.788194	863
CL10449Contig1			31.1769	23.094	1.35	0.716246	685
CL1044Contig1			117.433	136.64	0.859437	0.75059	2956	gi|432853012|ref|XP_004067497.1|PREDICTED: la-related protein 6-like [Oryzias latipes]	4.02e-157	sp|Q9BRS8|LARP6_HUMAN	1e-101	La-related protein 6 OS=Homo sapiens GN=LARP6 PE=1 SV=1				GO:0005794;GO:0003723;GO:0019013;GO:0030529;GO:0005634;GO:0001756;GO:0000166;GO:0006396	Golgi apparatus|RNA binding|viral nucleocapsid|ribonucleoprotein complex|nucleus|somitogenesis|nucleotide binding|RNA processing
CL10450Contig1			11.4315	20.2073	0.565714	0.565974	869
CL10451Contig1			15.5885	26.943	0.578571	0.53049	795
CL10452Contig1			44.6869	33.6788	1.32686	0.687246	1032
CL10453Contig1			164.198	203.997	0.804906	0.602764	622
CL10454Contig1			20.7846	25.0185	0.830769	0.853776	707
CL10455Contig1			28.0592	29.8298	0.940645	0.970096	584
CL10456Contig1	E4.1.1.17, ODC1, speC, speF	ornithine decarboxylase	19.7454	10.5848	1.86545	0.532404	655	gi|34392559|dbj|BAC82608.1|gag-like protein [Danio rerio]	1.53e-16	sp|P14380|YTX1_XENLA	3e-08	Transposon TX1 uncharacterized 82 kDa protein OS=Xenopus laevis PE=4 SV=1	ko00330;ko00480	Arginine and proline metabolism |Glutathione metabolism	2
CL10457Contig1			18.7061	15.396	1.215	0.872203	695	gi|125845429|ref|XP_001341287.1|PREDICTED: solute carrier family 22 member 13-like isoform X1 [Danio rerio]	5.08e-24	sp|Q864Z3|S22A6_BOVIN	6e-08	Solute carrier family 22 member 6 OS=Bos taurus GN=SLC22A6 PE=2 SV=2				GO:0016021;GO:0055085;GO:0022857	integral component of membrane|transmembrane transport|transmembrane transporter activity
CL10458Contig1			36.3731	28.8675	1.26	0.767746	962
CL10459Contig1			31.1769	8.66025	3.6	0.147652	675
CL1045Contig1			28.0592	31.7543	0.883636	0.897431	1082
CL10460Contig1			24.9415	8.66025	2.88	0.259861	557
CL10461Contig1			5.19615	20.2073	0.257143	0.204947	543
CL10462Contig1			15.5885	9.6225	1.62	0.66946	675	gi|528482526|ref|XP_005166014.1|PREDICTED: unconventional myosin-VIIb-like [Danio rerio]	3.8e-106	sp|Q28970|MYO7A_PIG	1e-101	Unconventional myosin-VIIa (Fragment) OS=Sus scrofa GN=MYO7A PE=2 SV=1				GO:0016459;GO:0005524;GO:0003774	myosin complex|ATP binding|motor activity
CL10463Contig1			57.1577	24.0563	2.376	0.192317	619
CL10464Contig1			22.8631	10.5848	2.16	0.41479	811
CL10465Contig1			31.1769	10.5848	2.94545	0.209971	762	gi|528481068|ref|XP_005165687.1|PREDICTED: putative defense protein Hdd11 [Danio rerio]	1.53e-38	sp|O96382|DFP11_HYPCU	1e-20	Putative defense protein Hdd11 OS=Hyphantria cunea PE=2 SV=1
CL10466Contig1			24.9415	51.9615	0.48	0.279255	617
CL10467Contig1			13.51	15.396	0.8775	0.945524	644
CL10468Contig1			9.35307	11.547	0.81	0.909112	477
CL10469Contig1			46.7654	72.1688	0.648	0.460868	694
CL1046Contig1			27.02	32.7165	0.825882	0.821846	928
CL1046Contig2			29.0985	35.6033	0.817297	0.802187	1001
CL10470Contig1			25.9808	26.943	0.964286	1	482
CL10471Contig1			31.1769	18.2828	1.70526	0.51267	671
CL10472Contig1	LBP	lipopolysaccharide-binding protein	17.6669	7.698	2.295	0.433682	726	gi|318067900|ref|NP_001187129.1|bactericidal permeability-increasing protein precursor [Ictalurus punctatus] >gi|60459249|gb|AAX20011.1| bactericidal permeability-increasing protein [Ictalurus punctatus]	2.99e-33	sp|P17453|BPI_BOVIN	1e-29	Bactericidal permeability-increasing protein OS=Bos taurus GN=BPI PE=2 SV=2	ko04064;ko04620;ko05132;ko05152	NF-kappa B signaling pathway |Toll-like receptor signaling pathway |Salmonella infection |Tuberculosis	4	GO:0008289	lipid binding
CL10473Contig1	NCKAP1, NAP125	NCK-associated protein 1	140.296	52.9238	2.65091	0.0541639	3180	gi|317418815|emb|CBN80853.1|Nck-associated protein 1 [Dicentrarchus labrax]	0	sp|P55160|NCKPL_HUMAN	0	Nck-associated protein 1-like OS=Homo sapiens GN=NCKAP1L PE=1 SV=3	ko04810	Regulation of actin cytoskeleton	1	GO:0030593;GO:0030011;GO:0070358;GO:0006461;GO:0030838;GO:0043378;GO:0030675;GO:0005829;GO:0030866;GO:0045588;GO:0032700;GO:0001782;GO:0030890;GO:0048821;GO:0032403;GO:0035509;GO:0060100;GO:0031209;GO:0033630;GO:0090023;GO:0045579;GO:0043372;GO:0050853;GO:0045648;GO:0032715;GO:0042493;GO:0043066;GO:0045860;GO:0043029;GO:0030295;GO:0032855;GO:0042102	neutrophil chemotaxis|maintenance of cell polarity|actin polymerization-dependent cell motility|protein complex assembly|positive regulation of actin filament polymerization|positive regulation of CD8-positive, alpha-beta T cell differentiation|Rac GTPase activator activity|cytosol|cortical actin cytoskeleton organization|positive regulation of gamma-delta T cell differentiation|negative regulati…
CL10474Contig1			0	29.8298	#VALUE!	0.00218111	657
CL10475Contig1			29.0985	58.6973	0.495738	0.277913	604
CL10476Contig1			12.4708	11.547	1.08	1	526
CL10477Contig1			32.2161	30.792	1.04625	0.984308	636
CL10478Contig1			14.5492	14.4338	1.008	1	731
CL10479Contig1			23.9023	23.094	1.035	1	729
CL1047Contig1			19.7454	19.245	1.026	1	1524	gi|528503469|ref|XP_005157970.1|PREDICTED: uncharacterized protein LOC558727 isoform X3 [Danio rerio]	5.05e-104	sp|Q9BVN2|RUSC1_HUMAN	9e-07	RUN and SH3 domain-containing protein 1 OS=Homo sapiens GN=RUSC1 PE=1 SV=3
CL10480Contig1			7.27461	30.792	0.23625	0.114736	618
CL10481Contig1			21.8238	20.2073	1.08	0.970239	625
CL10482Contig1			143.414	144.338	0.9936	1	887
CL10483Contig1			36.3731	12.5093	2.90769	0.187134	904
CL10484Contig1			37.4123	23.094	1.62	0.521503	1218	gi|498928107|ref|XP_004539117.1|PREDICTED: golgin subfamily A member 7B-like [Maylandia zebra] >gi|542248245|ref|XP_005460579.1| PREDICTED: golgin subfamily A member 7B-like [Oreochromis niloticus] >gi|548387383|ref|XP_005735717.1| PREDICTED: golgin subfamily A member 7B-like isoform X1 [Pundamilia nyererei] >gi|548387387|ref|XP_005735718.1| PREDICTED: golgin subfamily A member 7B-like isoform X2…	1.9e-60	sp|Q2TAP0|GOG7B_HUMAN	5e-71	Golgin subfamily A member 7B OS=Homo sapiens GN=GOLGA7B PE=2 SV=2
CL10485Contig1			56.1184	23.094	2.43	0.185114	1051
CL10486Contig1	STS	steryl-sulfatase	240.062	170.318	1.40949	0.391242	2782	gi|528468345|ref|XP_005168454.1|PREDICTED: steryl-sulfatase [Danio rerio]	0	sp|P08842|STS_HUMAN	0	Steryl-sulfatase OS=Homo sapiens GN=STS PE=1 SV=2	ko00140	Steroid hormone biosynthesis	1	GO:0008152;GO:0008484	metabolic process|sulfuric ester hydrolase activity
CL10487Contig1			3.11769	18.2828	0.170526	0.13766	582
CL10488Contig1			11.4315	25.0185	0.456923	0.391901	712
CL10489Contig1			9.35307	9.6225	0.972	1	727	gi|528506949|ref|XP_005159020.1|PREDICTED: id:ibd5051 isoform X4 [Danio rerio]	5.56e-80	sp|Q52KG5|KI26A_MOUSE	4e-71	Kinesin-like protein KIF26A OS=Mus musculus GN=Kif26a PE=1 SV=2				GO:0003777;GO:0008017;GO:0048484;GO:0009968;GO:0005874;GO:0001560;GO:0005524;GO:0007018;GO:0005871	microtubule motor activity|microtubule binding|enteric nervous system development|negative regulation of signal transduction|microtubule|regulation of cell growth by extracellular stimulus|ATP binding|microtubule-based movement|kinesin complex
CL1048Contig1			32.2161	105.848	0.304364	0.0360886	1670
CL10490Contig1			30.1377	25.9808	1.16	0.874461	612
CL10492Contig1			34.2946	25.9808	1.32	0.726199	642
CL10493Contig1			21.8238	27.9053	0.782069	0.783401	708
CL10494Contig1			11.4315	24.0563	0.4752	0.422082	674
CL10495Contig1			23.9023	26.943	0.887143	0.913618	943
CL10496Contig1			6.23538	11.547	0.54	0.643751	566
CL10497Contig1			29.0985	22.1318	1.31478	0.750695	552
CL10498Contig1			23.9023	16.3583	1.46118	0.682127	664
CL10499Contig1			15.5885	14.4338	1.08	0.990587	816
CL1049Contig1			36.3731	32.7165	1.11176	0.907753	2041	gi|528482696|ref|XP_005166350.1|PREDICTED: tyrosine-protein kinase receptor Tie-1 isoform X2 [Danio rerio]	0	sp|Q06806|TIE1_MOUSE	0	Tyrosine-protein kinase receptor Tie-1 OS=Mus musculus GN=Tie1 PE=2 SV=3				GO:0071603;GO:0001525;GO:0016021;GO:0006468;GO:0007507;GO:0005524;GO:0007165;GO:0004714;GO:0005886	endothelial cell-cell adhesion|angiogenesis|integral component of membrane|protein phosphorylation|heart development|ATP binding|signal transduction|transmembrane receptor protein tyrosine kinase activity|plasma membrane
CL104Contig1			86.2561	3.849	22.41	6.79e-05	1778
CL10500Contig1	DHCR24	delta24-sterol reductase	1013.25	810.215	1.25059	0.400161	5277	gi|56693363|ref|NP_001008645.1|24-dehydrocholesterol reductase [Danio rerio] >gi|56269291|gb|AAH86711.1| 24-dehydrocholesterol reductase [Danio rerio] >gi|182890050|gb|AAI65211.1| Dhcr24 protein [Danio rerio]	1.07e-158	sp|Q8VCH6|DHC24_MOUSE	2e-173	Delta(24)-sterol reductase OS=Mus musculus GN=Dhcr24 PE=2 SV=1	ko00100	Steroid biosynthesis	1	GO:0006979;GO:0042605;GO:0009888;GO:0043154;GO:0055114;GO:0031639;GO:0016628;GO:0019899;GO:0043588;GO:0042987;GO:0050660;GO:0030539;GO:0008762;GO:0008203;GO:0043066;GO:0008104;GO:0005783;GO:0005634	response to oxidative stress|peptide antigen binding|tissue development|negative regulation of cysteine-type endopeptidase activity involved in apoptotic process|oxidation-reduction process|plasminogen activation|oxidoreductase activity, acting on the CH-CH group of donors, NAD or NADP as acceptor|enzyme binding|skin development|amyloid precursor protein catabolic process|flavin adenine dinucleot…
CL10501Contig1			6.23538	9.6225	0.648	0.785549	684	gi|551487462|ref|XP_005795309.1|PREDICTED: probable G-protein coupled receptor 123-like [Xiphophorus maculatus]	1.68e-56	sp|Q86SQ6|GP123_HUMAN	4e-24	Probable G-protein coupled receptor 123 OS=Homo sapiens GN=GPR123 PE=2 SV=3				GO:0016021;GO:0007186;GO:0005886;GO:0004930	integral component of membrane|G-protein coupled receptor signaling pathway|plasma membrane|G-protein coupled receptor activity
CL10502Contig1			17.6669	16.3583	1.08	0.982804	619
CL10503Contig1			332.554	360.844	0.9216	0.815995	569
CL10504Contig1			31.1769	33.6788	0.925714	0.945779	609
CL10505Contig1			9.35307	50.9993	0.183396	0.029412	1053
CL10506Contig1	xylA	xylose isomerase	372.045	559.068	0.665473	0.195531	2401	gi|410904855|ref|XP_003965907.1|PREDICTED: xylose isomerase-like [Takifugu rubripes]	1.72e-163	sp|A7Z522|XYLA_BACA2	5e-123	Xylose isomerase OS=Bacillus amyloliquefaciens (strain FZB42) GN=xylA PE=3 SV=1	ko00040;ko00051	Pentose and glucuronate interconversions |Fructose and mannose metabolism	2	GO:0006098;GO:0042732;GO:0009045;GO:0005774;GO:0000287;GO:0005783;GO:0005794	pentose-phosphate shunt|D-xylose metabolic process|xylose isomerase activity|vacuolar membrane|magnesium ion binding|endoplasmic reticulum|Golgi apparatus
CL10507Contig1			118.472	80.829	1.46571	0.44376	706
CL10508Contig1			33.2554	9.6225	3.456	0.14831	788
CL10509Contig1	DCC	deleted in colorectal carcinoma	11.4315	4.81125	2.376	0.515483	859	gi|77993340|ref|NP_001030157.1|netrin receptor DCC [Danio rerio] >gi|63021414|gb|AAY26390.1| deleted in colorectal cancer [Danio rerio] >gi|165993301|emb|CAP71965.1| dcc [Danio rerio]	1.03e-132	sp|P70211|DCC_MOUSE	2e-120	Netrin receptor DCC OS=Mus musculus GN=Dcc PE=1 SV=2	ko04360;ko05200;ko05210	Axon guidance |Pathways in cancer |Colorectal cancer	3	GO:0016358;GO:0045121;GO:0001764;GO:0038007;GO:0038006;GO:0001975;GO:0070374;GO:0007155;GO:0032584;GO:0050918;GO:0006915;GO:0033564;GO:0071678;GO:0033563;GO:0016328;GO:0021965;GO:0003713;GO:0042802;GO:0030424;GO:0016021;GO:0010976;GO:0042626;GO:0055085;GO:0048665;GO:0006200;GO:0005524;GO:0016324	dendrite development|membrane raft|neuron migration|netrin-activated signaling pathway|netrin receptor activity involved in chemoattraction|response to amphetamine|positive regulation of ERK1 and ERK2 cascade|cell adhesion|growth cone membrane|positive chemotaxis|apoptotic process|anterior/posterior axon guidance|olfactory bulb axon guidance|dorsal/ventral axon guidance|lateral plasma membrane|sp…
CL1050Contig1			136.139	124.13	1.09674	0.85017	2273
CL10510Contig1			18.7061	14.4338	1.296	0.816101	764
CL10511Contig1			18.7061	25.9808	0.72	0.715294	1000
CL10512Contig1			21.8238	8.66025	2.52	0.343945	987
CL10513Contig1			4.15692	8.66025	0.48	0.648389	572	gi|528501925|ref|XP_001345110.4|PREDICTED: solute carrier family 13 member 5 [Danio rerio]	8.14e-70	sp|Q86YT5|S13A5_HUMAN	6e-70	Solute carrier family 13 member 5 OS=Homo sapiens GN=SLC13A5 PE=1 SV=1				GO:0016020;GO:0006814;GO:0055085;GO:0005215	membrane|sodium ion transport|transmembrane transport|transporter activity
CL10514Contig1			113.276	174.167	0.650387	0.333943	539
CL10515Contig1			30.1377	19.245	1.566	0.587224	712
CL10516Contig1			21.8238	11.547	1.89	0.505296	558
CL10517Contig1			45.7261	14.4338	3.168	0.12344	614
CL10518Contig1			263.965	413.768	0.637953	0.192107	578
CL10519Contig1			349.181	371.429	0.940104	0.860128	2067	gi|317766502|ref|NP_001187323.1|lysine-specific demethylase 8 [Ictalurus punctatus] >gi|308322715|gb|ADO28495.1| jmjc domain-containing protein 5 [Ictalurus punctatus]	1.96e-120	sp|A8E534|KDM8_DANRE	9e-157	Lysine-specific demethylase 8 OS=Danio rerio GN=kdm8 PE=2 SV=1				GO:0045893;GO:0055114;GO:0051864;GO:0000086;GO:0046872;GO:0070544;GO:0003682;GO:0005634;GO:0006351	positive regulation of transcription, DNA-templated|oxidation-reduction process|histone demethylase activity (H3-K36 specific)|G2/M transition of mitotic cell cycle|metal ion binding|histone H3-K36 demethylation|chromatin binding|nucleus|transcription, DNA-templated
CL1051Contig1	FZD2	frizzled 2	53.0008	58.6973	0.902951	0.88316	2153	gi|40538754|ref|NP_571215.1|frizzled-2 precursor [Danio rerio] >gi|15080663|gb|AAK56401.1| frizzled-2 [Danio rerio] >gi|33989451|gb|AAH56524.1| Frizzled homolog 2 [Danio rerio]	0	sp|Q9PUU6|FZD2_XENLA	0	Frizzled-2 OS=Xenopus laevis GN=fzd2 PE=2 SV=1	ko04310;ko04390;ko04550;ko04916;ko05166;ko05200;ko05205;ko05217	Wnt signaling pathway |Hippo signaling pathway |Signaling pathways regulating pluripotency of stem cells |Melanogenesis |HTLV-I infection |Pathways in cancer |Proteoglycans in cancer |Basal cell carcinoma	8	GO:0045893;GO:0060027;GO:0007267;GO:0003151;GO:0030165;GO:0007223;GO:0007199;GO:0007409;GO:0004930;GO:0001944;GO:0051091;GO:0008406;GO:0060119;GO:0031018;GO:0032589;GO:0005737;GO:0001947;GO:0061341;GO:0060022;GO:0003150;GO:0003149;GO:0007420;GO:0090103;GO:0042813;GO:0090179;GO:0070654;GO:0042384;GO:0016021;GO:0045177;GO:0030825;GO:0030855;GO:0003146;GO:0017147;GO:0016477;GO:0007608;GO:0060070	positive regulation of transcription, DNA-templated|convergent extension involved in gastrulation|cell-cell signaling|outflow tract morphogenesis|PDZ domain binding|Wnt signaling pathway, calcium modulating pathway|G-protein coupled receptor signaling pathway coupled to cGMP nucleotide second messenger|axonogenesis|G-protein coupled receptor activity|vasculature development|positive regulation of…
CL10520Contig1			21.8238	29.8298	0.731613	0.711067	645
CL10521Contig1			14.5492	7.698	1.89	0.582446	577
CL10522Contig1	P2RX5	P2X purinoceptor 5	11.4315	12.5093	0.913846	0.994909	779	gi|551498640|ref|XP_005800872.1|PREDICTED: P2X purinoceptor 5-like [Xiphophorus maculatus]	9.43e-55	sp|P51578|P2RX5_RAT	1e-50	P2X purinoceptor 5 OS=Rattus norvegicus GN=P2rx5 PE=2 SV=1	ko04020;ko04080	Calcium signaling pathway |Neuroactive ligand-receptor interaction	2	GO:0016021;GO:0035590;GO:0005524;GO:0004931;GO:0001614;GO:0034220;GO:0006812;GO:0005886	integral component of membrane|purinergic nucleotide receptor signaling pathway|ATP binding|extracellular ATP-gated cation channel activity|purinergic nucleotide receptor activity|ion transmembrane transport|cation transport|plasma membrane
CL10523Contig1			24.9415	11.547	2.16	0.397777	501
CL10524Contig1			12.4708	3.849	3.24	0.368299	554	gi|528518808|ref|XP_001920269.3|PREDICTED: pleckstrin homology domain-containing family G member 4B [Danio rerio]	4.72e-08
CL10525Contig1			1146.27	1239.38	0.924876	0.757853	2373	gi|528501542|ref|XP_005157567.1|PREDICTED: upstream transcription factor 1 isoform X4 [Danio rerio]	4.86e-110	sp|Q07957|USF1_XENBO	8e-82	Upstream stimulatory factor 1 OS=Xenopus borealis GN=usf1 PE=2 SV=1				GO:0046983	protein dimerization activity
CL10526Contig1			18.7061	32.7165	0.571765	0.485852	591
CL10527Contig1			19.7454	42.339	0.466364	0.30008	682
CL10528Contig1	TN	tenascin	7.27461	25.9808	0.28	0.182669	738	gi|260182169|gb|ACX35598.1|tenascin XB-like protein [Salmo salar]	8.18e-34	sp|P22105|TENX_HUMAN	2e-29	Tenascin-X OS=Homo sapiens GN=TNXB PE=1 SV=3	ko04151;ko04510;ko04512;ko05206	PI3K-Akt signaling pathway |Focal adhesion |ECM-receptor interaction |MicroRNAs in cancer	4	GO:0043506;GO:0006644;GO:0006631;GO:0005622;GO:0006641;GO:0048251;GO:0007160;GO:0005615;GO:0016337;GO:0005583;GO:0032963;GO:0045785;GO:0005518;GO:0030199;GO:0008201;GO:0043206	regulation of JUN kinase activity|phospholipid metabolic process|fatty acid metabolic process|intracellular|triglyceride metabolic process|elastic fiber assembly|cell-matrix adhesion|extracellular space|single organismal cell-cell adhesion|fibrillar collagen trimer|collagen metabolic process|positive regulation of cell adhesion|collagen binding|collagen fibril organization|heparin binding|extrace…
CL10529Contig1			75.8638	14.4338	5.256	0.0128839	1390	gi|542203536|ref|XP_005475589.1|PREDICTED: uncharacterized protein LOC102076972 isoform X1 [Oreochromis niloticus]	3.48e-24
CL1052Contig1	DYNC1I, DNCI	dynein intermediate chain, cytosolic	2443.23	2275.72	1.07361	0.754666	2631	gi|499012647|ref|XP_004557780.1|PREDICTED: cytoplasmic dynein 1 intermediate chain 2-like isoform X1 [Maylandia zebra] >gi|548342059|ref|XP_005723529.1| PREDICTED: cytoplasmic dynein 1 intermediate chain 2-like isoform X1 [Pundamilia nyererei] >gi|554884228|ref|XP_005951797.1| PREDICTED: cytoplasmic dynein 1 intermediate chain 2-like isoform X1 [Haplochromis burtoni] >gi|554884230|ref|XP_00595179…	0	sp|O88487|DC1I2_MOUSE	0	Cytoplasmic dynein 1 intermediate chain 2 OS=Mus musculus GN=Dync1i2 PE=1 SV=1	ko04145;ko04962;ko05132	Phagosome |Vasopressin-regulated water reabsorption |Salmonella infection	3	GO:0005868;GO:0007018	cytoplasmic dynein complex|microtubule-based movement
CL1052Contig2			25.9808	33.6788	0.771429	0.747516	1162	gi|432915855|ref|XP_004079220.1|PREDICTED: calcium-binding mitochondrial carrier protein Aralar1-like [Oryzias latipes]	4.73e-122	sp|Q5RBC8|CMC1_PONAB	1e-138	Calcium-binding mitochondrial carrier protein Aralar1 OS=Pongo abelii GN=SLC25A12 PE=2 SV=1				GO:0055085;GO:0016021;GO:0043490;GO:0005509;GO:0005739;GO:0015810;GO:0015813;GO:0015183;GO:0005313;GO:0051592	transmembrane transport|integral component of membrane|malate-aspartate shuttle|calcium ion binding|mitochondrion|aspartate transport|L-glutamate transport|L-aspartate transmembrane transporter activity|L-glutamate transmembrane transporter activity|response to calcium ion
CL10530Contig1			12.4708	3.849	3.24	0.368299	642
CL10531Contig1			12.4708	15.396	0.81	0.878617	662
CL10532Contig1			12.4708	19.245	0.648	0.672263	597
CL10533Contig1			20.7846	9.6225	2.16	0.43353	1189
CL10534Contig1			37.4123	4.81125	7.776	0.025764	755
CL10535Contig1			42.6084	15.396	2.7675	0.177839	309
CL10536Contig1			20.7846	28.8675	0.72	0.700657	601
CL10537Contig1			17.6669	16.3583	1.08	0.982804	520
CL10538Contig1			12.4708	10.5848	1.17818	0.936057	644
CL10539Contig1			13.51	7.698	1.755	0.642231	573
CL1053Contig1	AJUBA, LIMD1, WTIP	LIM domain-containing protein	106.002	97.1873	1.09069	0.873003	2884	gi|326674603|ref|XP_691259.5|PREDICTED: LIM domain-containing protein 1-like isoform X2 [Danio rerio]	0	sp|B5DEH0|LIMD1_RAT	3e-160	LIM domain-containing protein 1 OS=Rattus norvegicus GN=Limd1 PE=2 SV=1	ko04390;ko04391	Hippo signaling pathway |Hippo signaling pathway -fly	2	GO:0035331;GO:0005925;GO:0007010;GO:2000637;GO:0003714;GO:0008360;GO:0008270;GO:0016442;GO:0090090;GO:0016310;GO:0045892;GO:0001666;GO:0045668;GO:0035195;GO:0000932;GO:0002076;GO:0005634;GO:0016477;GO:0033962	negative regulation of hippo signaling|focal adhesion|cytoskeleton organization|positive regulation of gene silencing by miRNA|transcription corepressor activity|regulation of cell shape|zinc ion binding|RISC complex|negative regulation of canonical Wnt signaling pathway|phosphorylation|negative regulation of transcription, DNA-templated|response to hypoxia|negative regulation of osteoblast diffe…
CL10540Contig1			10.3923	10.5848	0.981818	1	841
CL10541Contig1			8.31384	2.88675	2.88	0.523616	690	gi|213512121|ref|NP_001134210.1|Pleckstrin homology domain-containing family F member 1 [Salmo salar] >gi|209731470|gb|ACI66604.1| Pleckstrin homology domain-containing family F member 1 [Salmo salar] >gi|223647216|gb|ACN10366.1| Pleckstrin homology domain-containing family F member 1 [Salmo salar] >gi|223673091|gb|ACN12727.1| Pleckstrin homology domain-containing family F member 1 [Salmo salar]	1.66e-67	sp|Q96S99|PKHF1_HUMAN	9e-60	Pleckstrin homology domain-containing family F member 1 OS=Homo sapiens GN=PLEKHF1 PE=2 SV=3				GO:0010314;GO:0005765;GO:0070273;GO:0005730;GO:0006915;GO:0046872;GO:0072659;GO:0032266;GO:0048471;GO:0010008;GO:0010508;GO:0007032;GO:0016050	phosphatidylinositol-5-phosphate binding|lysosomal membrane|phosphatidylinositol-4-phosphate binding|nucleolus|apoptotic process|metal ion binding|protein localization to plasma membrane|phosphatidylinositol-3-phosphate binding|perinuclear region of cytoplasm|endosome membrane|positive regulation of autophagy|endosome organization|vesicle organization
CL10542Contig1			13.51	19.245	0.702	0.734943	554
CL10543Contig1			17.6669	22.1318	0.798261	0.828379	491
CL10544Contig1			37.4123	32.7165	1.14353	0.873153	563
CL10545Contig1			6.23538	41.3768	0.150698	0.029598	1352
CL10546Contig1			15.5885	14.4338	1.08	0.990587	659
CL10547Contig1			7.27461	14.4338	0.504	0.558051	961	gi|66472602|ref|NP_001018411.1|fidgetin [Danio rerio] >gi|82228849|sp|Q503S1.1|FIGN_DANRE RecName: Full=Fidgetin >gi|63102384|gb|AAH95207.1| Fidgetin [Danio rerio] >gi|182891042|gb|AAI64798.1| Fign protein [Danio rerio]	3.81e-145	sp|Q503S1|FIGN_DANRE	0	Fidgetin OS=Danio rerio GN=fign PE=2 SV=1				GO:0016363;GO:0005524;GO:0017111;GO:0008022	nuclear matrix|ATP binding|nucleoside-triphosphatase activity|protein C-terminus binding
CL10548Contig1			27.02	46.188	0.585	0.440552	584
CL10549Contig1			38.4515	33.6788	1.14171	0.872922	629
CL1054Contig1			75.8638	68.3198	1.11042	0.864214	2822	gi|542233475|ref|XP_005454997.1|PREDICTED: protein HID1-like isoform X3 [Oreochromis niloticus]	0	sp|Q8IV36|HID1_HUMAN	0	Protein HID1 OS=Homo sapiens GN=HID1 PE=1 SV=1				GO:0005797;GO:0090498;GO:0000138;GO:0005886;GO:0006886;GO:0031001;GO:0005881	Golgi medial cisterna|extrinsic component of Golgi membrane|Golgi trans cisterna|plasma membrane|intracellular protein transport|response to brefeldin A|cytoplasmic microtubule
CL10550Contig1			5.19615	24.0563	0.216	0.133723	616
CL10551Contig1			13.51	7.698	1.755	0.642231	656	gi|528508192|ref|XP_005159255.1|PREDICTED: uncharacterized protein LOC101883689 [Danio rerio]	1.19e-61
CL10552Contig1			23.9023	11.547	2.07	0.43098	660
CL10553Contig1			19.7454	11.547	1.71	0.591351	663
CL10554Contig1			57.1577	52.9238	1.08	0.918443	648
CL10555Contig1			35.3338	45.2258	0.781277	0.726282	1337
CL10556Contig1			25.9808	23.094	1.125	0.917915	674
CL10557Contig1			42.6084	24.0563	1.7712	0.425808	820
CL10558Contig1			32.2161	11.547	2.79	0.224501	941	gi|554820633|ref|XP_005921050.1|PREDICTED: TBC1 domain family member 30-like isoform X2 [Haplochromis burtoni]	4.18e-48	sp|Q28C33|TBC30_XENTR	3e-41	TBC1 domain family member 30 OS=Xenopus tropicalis GN=tbc1d30 PE=2 SV=1				GO:0005097;GO:0032851	Rab GTPase activator activity|positive regulation of Rab GTPase activity
CL10559Contig1			23.9023	16.3583	1.46118	0.682127	699
CL1055Contig1			17.6669	9.6225	1.836	0.56334	520
CL1055Contig2			14.5492	12.5093	1.16308	0.932551	785
CL10560Contig1			83.1384	73.131	1.13684	0.824089	762
CL10561Contig1			96.6484	134.715	0.717429	0.487057	2616	gi|207029461|ref|NP_001128729.1|F-box only protein 10 [Danio rerio]	7.7e-72	sp|Q7TQF2|FBX10_MOUSE	9e-44	F-box only protein 10 OS=Mus musculus GN=Fbxo10 PE=1 SV=2
CL10562Contig1			28.0592	17.3205	1.62	0.571668	637
CL10563Contig1			19.7454	22.1318	0.892174	0.933383	806
CL10564Contig1			14.5492	10.5848	1.37455	0.7995	715	gi|317419394|emb|CBN81431.1|Leucine-rich glioma-inactivated protein 1 [Dicentrarchus labrax]	1.26e-113	sp|Q8K4Y5|LGI1_RAT	2e-115	Leucine-rich glioma-inactivated protein 1 OS=Rattus norvegicus GN=Lgi1 PE=1 SV=1				GO:0007626;GO:0003824;GO:0048854	locomotory behavior|catalytic activity|brain morphogenesis
CL10565Contig1			14.5492	2.88675	5.04	0.208067	598
CL10566Contig1			23.9023	7.698	3.105	0.239743	312
CL10567Contig1			92.4915	176.092	0.525246	0.156728	2732	gi|528488376|ref|XP_005165514.1|PREDICTED: retrotransposon-derived protein PEG10-like [Danio rerio]	8.82e-18
CL10568Contig1	ERBB3, HER3	receptor tyrosine-protein kinase erbB-3	12.4708	9.6225	1.296	0.863302	741	gi|528481519|ref|XP_005165759.1|PREDICTED: erbB-3a isoform X2 [Danio rerio]	8.53e-108	sp|P21860|ERBB3_HUMAN	5e-93	Receptor tyrosine-protein kinase erbB-3 OS=Homo sapiens GN=ERBB3 PE=1 SV=1	ko04012;ko04020;ko04144;ko05205;ko05206	ErbB signaling pathway |Calcium signaling pathway |Endocytosis |Proteoglycans in cancer |MicroRNAs in cancer	5	GO:0001964;GO:0048914;GO:0014044;GO:0023014;GO:0001755;GO:0031101;GO:0048932;GO:0007169;GO:0008347;GO:0006468;GO:0016021;GO:0004714;GO:0007413;GO:0005524;GO:0004716;GO:0048882;GO:0048066	startle response|myelination of anterior lateral line nerve axons|Schwann cell development|signal transduction by phosphorylation|neural crest cell migration|fin regeneration|myelination of posterior lateral line nerve axons|transmembrane receptor protein tyrosine kinase signaling pathway|glial cell migration|protein phosphorylation|integral component of membrane|transmembrane receptor protein ty…
CL10569Contig1			14.5492	2.88675	5.04	0.208067	810	gi|528494649|ref|XP_002663854.3|PREDICTED: thrombospondin type-1 domain-containing protein 7B [Danio rerio]	9.39e-85	sp|Q9C0I4|THS7B_HUMAN	2e-60	Thrombospondin type-1 domain-containing protein 7B OS=Homo sapiens GN=THSD7B PE=2 SV=2
CL1056Contig1			149.649	139.526	1.07255	0.884577	2283	gi|542262220|ref|XP_005465968.1|PREDICTED: uncharacterized protein LOC102080018 [Oreochromis niloticus]	3.27e-39	sp|P03979|TVC_HUMAN	2e-06	T-cell receptor gamma chain V region PT-gamma-1/2 OS=Homo sapiens GN=TRGV3 PE=2 SV=1
CL10570Contig1	PSD	PH and SEC7 domain-containing protein	6.23538	5.7735	1.08	1	689	gi|528496767|ref|XP_005173032.1|PREDICTED: uncharacterized protein LOC101884278, partial [Danio rerio]	6.12e-46	sp|Q5DTT2|PSD1_MOUSE	8e-21	PH and SEC7 domain-containing protein 1 OS=Mus musculus GN=Psd PE=1 SV=2	ko04144	Endocytosis	1	GO:0005543;GO:0032012;GO:0005086	phospholipid binding|regulation of ARF protein signal transduction|ARF guanyl-nucleotide exchange factor activity
CL10571Contig1			15.5885	12.5093	1.24615	0.868908	614	gi|317419774|emb|CBN81810.1|Putative transposase [Dicentrarchus labrax]	1.3e-08
CL10572Contig1			40.53	17.3205	2.34	0.259621	556
CL10573Contig1			18.7061	7.698	2.43	0.392946	480
CL10574Contig1			5.19615	8.66025	0.6	0.76093	577
CL10575Contig1			6.23538	8.66025	0.72	0.866744	506
CL10576Contig1			31.1769	7.698	4.05	0.119742	864	gi|528500272|ref|XP_690443.4|PREDICTED: SAM and SH3 domain-containing protein 3-like [Danio rerio]	8.47e-58	sp|Q8K352|SASH3_MOUSE	1e-39	SAM and SH3 domain-containing protein 3 OS=Mus musculus GN=Sash3 PE=2 SV=2
CL10577Contig1			32.2161	15.396	2.0925	0.366095	661
CL10578Contig1			16.6277	20.2073	0.822857	0.865183	809
CL10579Contig1			14.5492	25.9808	0.56	0.513508	599
CL1057Contig1			31.1769	10.5848	2.94545	0.209971	1084
CL10580Contig1			31.1769	19.245	1.62	0.553377	1199
CL10581Contig1			21.8238	14.4338	1.512	0.667611	567
CL10582Contig1	COL1AS	collagen, type I/II/III/V/XI/XXIV/XXVII, alpha	3.11769	5.7735	0.54	0.796372	330	gi|528481818|ref|XP_001920005.4|PREDICTED: collagen alpha-2(V) chain-like [Danio rerio]	2.15e-24	sp|P02458|CO2A1_HUMAN	1e-23	Collagen alpha-1(II) chain OS=Homo sapiens GN=COL2A1 PE=1 SV=3	ko04151;ko04510;ko04512;ko04611;ko04974;ko05146	PI3K-Akt signaling pathway |Focal adhesion |ECM-receptor interaction |Platelet activation |Protein digestion and absorption |Amoebiasis	6	GO:0003007;GO:0060351;GO:0060021;GO:0007605;GO:0060174;GO:0002062;GO:0005604;GO:0006029;GO:0007417;GO:0043066;GO:0071599;GO:0001502;GO:0010468;GO:0005201;GO:0005615;GO:0030903;GO:0048407;GO:0005737;GO:0046872;GO:0071773;GO:0042472;GO:0007601;GO:0042802;GO:0030199;GO:0060272;GO:0005585;GO:0001958;GO:0001894	heart morphogenesis|cartilage development involved in endochondral bone morphogenesis|palate development|sensory perception of sound|limb bud formation|chondrocyte differentiation|basement membrane|proteoglycan metabolic process|central nervous system development|negative regulation of apoptotic process|otic vesicle development|cartilage condensation|regulation of gene expression|extracellular ma…
CL10583Contig1			19.7454	12.5093	1.57846	0.649742	611
CL10584Contig1			15.5885	12.5093	1.24615	0.868908	601
CL10585Contig1			36.3731	45.2258	0.804255	0.759391	540
CL10586Contig1			326.318	441.673	0.738824	0.362447	544
CL10587Contig1			12.4708	9.6225	1.296	0.863302	639
CL10588Contig1			21.8238	29.8298	0.731613	0.711067	599
CL10589Contig1			6.23538	17.3205	0.36	0.352005	553
CL1058Contig1			885.424	1141.23	0.775852	0.328814	920
CL1058Contig2			451.026	492.672	0.915469	0.781398	770
CL10590Contig1			19.7454	18.2828	1.08	0.976115	547
CL10591Contig1	COL4A	collagen, type IV, alpha	9.35307	7.698	1.215	0.942691	799	gi|528502364|ref|XP_693954.6|PREDICTED: collagen alpha-4(IV) chain [Danio rerio]	5.03e-51	sp|Q28247|CO4A5_CANFA	2e-48	Collagen alpha-5(IV) chain OS=Canis familiaris GN=COL4A5 PE=2 SV=2	ko04151;ko04510;ko04512;ko04974;ko05146;ko05200;ko05222	PI3K-Akt signaling pathway |Focal adhesion |ECM-receptor interaction |Protein digestion and absorption |Amoebiasis |Pathways in cancer |Small cell lung cancer	7	GO:0005581;GO:0005201	collagen trimer|extracellular matrix structural constituent
CL10592Contig1			23.9023	24.0563	0.9936	1	596
CL10593Contig1	CACNA1A	voltage-dependent calcium channel P/Q type alpha-1A	10.3923	4.81125	2.16	0.583804	693	gi|528474523|ref|XP_005164144.1|PREDICTED: voltage-dependent P/Q-type calcium channel subunit alpha-1A isoform X1 [Danio rerio]	6.29e-107	sp|O00555|CAC1A_HUMAN	6e-106	Voltage-dependent P/Q-type calcium channel subunit alpha-1A OS=Homo sapiens GN=CACNA1A PE=1 SV=2	ko04010;ko04020;ko04721;ko04723;ko04724;ko04725;ko04726;ko04727;ko04728;ko04730;ko04742;ko04930;ko05032;ko05033	MAPK signaling pathway |Calcium signaling pathway |Synaptic vesicle cycle |Retrograde endocannabinoid signaling |Glutamatergic synapse |Cholinergic synapse |Serotonergic synapse |GABAergic synapse |Dopaminergic synapse |Long-term depression |Taste transduction |Type II diabetes mellitus |Morphine addiction |Nicotine addiction	14	GO:0005245;GO:0034765;GO:0070588;GO:0005891	voltage-gated calcium channel activity|regulation of ion transmembrane transport|calcium ion transmembrane transport|voltage-gated calcium channel complex
CL10594Contig1			24.9415	38.49	0.648	0.560046	592
CL10595Contig1			32.2161	28.8675	1.116	0.911509	832
CL10596Contig1			46.7654	70.2443	0.665753	0.492488	588
CL10597Contig1			19.7454	12.5093	1.57846	0.649742	666
CL10598Contig1			16.6277	20.2073	0.822857	0.865183	862
CL10599Contig1			21.8238	39.4523	0.553171	0.425964	634
CL1059Contig1	DLL	delta	101.845	86.6025	1.176	0.758329	2814	gi|119672901|ref|NP_001073304.1|delta-like protein 4 precursor [Danio rerio] >gi|108742123|gb|AAI17625.1| Delta-like 4 (Drosophila) [Danio rerio]	0	sp|Q9NR61|DLL4_HUMAN	0	Delta-like protein 4 OS=Homo sapiens GN=DLL4 PE=1 SV=1	ko04330	Notch signaling pathway	1	GO:0043537;GO:0016021;GO:0060855;GO:0005509;GO:0060840;GO:0030947;GO:0007219;GO:0060854;GO:0002040;GO:0001569;GO:0045765	negative regulation of blood vessel endothelial cell migration|integral component of membrane|venous endothelial cell migration involved in lymph vessel development|calcium ion binding|artery development|regulation of vascular endothelial growth factor receptor signaling pathway|Notch signaling pathway|patterning of lymph vessels|sprouting angiogenesis|patterning of blood vessels|regulation of an…
CL105Contig1	DES	desmin	10076.4	13532.1	0.744626	0.157307	5836	gi|116875779|ref|NP_001070920.1|desmin [Danio rerio] >gi|116284183|gb|AAI24513.1| Zgc:154009 [Danio rerio] >gi|182889758|gb|AAI65598.1| Zgc:154009 protein [Danio rerio]	0	sp|Q5XFN2|DESM_CANFA	0	Desmin OS=Canis familiaris GN=DES PE=3 SV=3	ko05410;ko05412;ko05414	Hypertrophic cardiomyopathy (HCM) |Arrhythmogenic right ventricular cardiomyopathy (ARVC) |Dilated cardiomyopathy (DCM)	3	GO:0060538;GO:0006936;GO:0045214;GO:0005882;GO:0060047;GO:0005198	skeletal muscle organ development|muscle contraction|sarcomere organization|intermediate filament|heart contraction|structural molecule activity
CL10600Contig1			43.6477	60.6218	0.72	0.597814	1463
CL10601Contig1			22.8631	18.2828	1.25053	0.825929	850
CL10602Contig1			14.5492	27.9053	0.521379	0.451062	689	gi|528477099|ref|XP_005164618.1|PREDICTED: uncharacterized protein LOC101884363 isoform X1 [Danio rerio] >gi|528477101|ref|XP_005164619.1| PREDICTED: uncharacterized protein LOC101884363 isoform X2 [Danio rerio]	8.23e-59							GO:0003676;GO:0008270;GO:0015074	nucleic acid binding|zinc ion binding|DNA integration
CL10603Contig1			13.51	15.396	0.8775	0.945524	748
CL10604Contig1			3.11769	10.5848	0.294545	0.402374	393
CL10605Contig1			11.4315	23.094	0.495	0.454439	889
CL10606Contig1			433.359	488.823	0.886535	0.705216	1462	gi|528514324|ref|XP_005170320.1|PREDICTED: brain mitochondrial carrier protein 1 isoform X1 [Danio rerio]	4.99e-162	sp|Q9Z2B2|UCP5_MOUSE	2e-163	Brain mitochondrial carrier protein 1 OS=Mus musculus GN=Slc25a14 PE=2 SV=2				GO:0005743;GO:0055085;GO:0006839;GO:0016021	mitochondrial inner membrane|transmembrane transport|mitochondrial transport|integral component of membrane
CL10607Contig1	PDE4	cAMP-specific phosphodiesterase 4	12.4708	18.2828	0.682105	0.719425	1341	gi|499028284|ref|XP_004564869.1|PREDICTED: cAMP-specific 3',5'-cyclic phosphodiesterase 4D-like isoform X7 [Maylandia zebra] >gi|554849362|ref|XP_005934972.1| PREDICTED: cAMP-specific 3',5'-cyclic phosphodiesterase 4D-like isoform X7 [Haplochromis burtoni]	0	sp|Q01063|PDE4D_MOUSE	0	cAMP-specific 3',5'-cyclic phosphodiesterase 4D OS=Mus musculus GN=Pde4d PE=1 SV=2	ko00230;ko04024;ko05032	Purine metabolism |cAMP signaling pathway |Morphine addiction	3	GO:0046872;GO:0008152;GO:0007165;GO:0004114	metal ion binding|metabolic process|signal transduction|3',5'-cyclic-nucleotide phosphodiesterase activity
CL10608Contig1			58.1969	11.547	5.04	0.0264515	660
CL10609Contig1			10.3923	31.7543	0.327273	0.196053	669
CL1060Contig1			120.551	111.621	1.08	0.882684	3203	gi|348518083|ref|XP_003446561.1|PREDICTED: Krueppel-like factor 15-like [Oreochromis niloticus]	1.45e-83	sp|Q9UIH9|KLF15_HUMAN	3e-77	Krueppel-like factor 15 OS=Homo sapiens GN=KLF15 PE=1 SV=1				GO:0001077;GO:0005730;GO:0045944;GO:0046872;GO:0015758;GO:0010001;GO:0003677	RNA polymerase II core promoter proximal region sequence-specific DNA binding transcription factor activity involved in positive regulation of transcription|nucleolus|positive regulation of transcription from RNA polymerase II promoter|metal ion binding|glucose transport|glial cell differentiation|DNA binding
CL10610Contig1			28.0592	10.5848	2.65091	0.271703	605
CL10611Contig1			34.2946	39.4523	0.869268	0.862425	596
CL10612Contig1			23.9023	10.5848	2.25818	0.381392	564
CL10613Contig1			17.6669	22.1318	0.798261	0.828379	839
CL10614Contig1			0	55.8105	#VALUE!	4.38e-05	534
CL10615Contig1			23.9023	56.7728	0.421017	0.194893	1069
CL10616Contig1			35.3338	43.3013	0.816	0.780603	768	gi|291190560|ref|NP_001167383.1|histone-lysine N-methyltransferase PRDM9 [Salmo salar] >gi|223648084|gb|ACN10800.1| PR domain zinc finger protein 9 [Salmo salar]	2.82e-64	sp|Q6P2A1|PRDM9_DANRE	2e-48	Histone-lysine N-methyltransferase PRDM9 OS=Danio rerio GN=prdm9 PE=2 SV=1				GO:0048873;GO:0018024;GO:0006351;GO:0009566;GO:0000902;GO:0001708;GO:0018022;GO:0006355;GO:0046872;GO:0005694;GO:0003677;GO:0007281;GO:0034968;GO:0007126;GO:0005634	homeostasis of number of cells within a tissue|histone-lysine N-methyltransferase activity|transcription, DNA-templated|fertilization|cell morphogenesis|cell fate specification|peptidyl-lysine methylation|regulation of transcription, DNA-templated|metal ion binding|chromosome|DNA binding|germ cell development|histone lysine methylation|meiotic nuclear division|nucleus
CL10617Contig1			15.5885	10.5848	1.47273	0.737957	617	gi|528501623|ref|XP_005157597.1|PREDICTED: mucin-17 isoform X1 [Danio rerio]	1.04e-21							GO:0035023;GO:0005543;GO:0050790;GO:0005089	regulation of Rho protein signal transduction|phospholipid binding|regulation of catalytic activity|Rho guanyl-nucleotide exchange factor activity
CL10618Contig1			15.5885	9.6225	1.62	0.66946	726
CL10619Contig1			22.8631	13.4715	1.69714	0.571421	486
CL1061Contig1			148.61	0	Inf	5.83e-10	1792
CL10620Contig1			50.9223	0	Inf	6.68e-05	603
CL10621Contig1			38.4515	11.547	3.33	0.135609	716
CL10622Contig1			43.6477	26.943	1.62	0.494721	654
CL10623Contig1			28.0592	14.4338	1.944	0.439395	558
CL10624Contig1			33.2554	37.5278	0.886154	0.888577	550
CL10625Contig1			22.8631	17.3205	1.32	0.776568	634
CL10626Contig1	BMP2_4	bone morphogenetic protein 2/4	9.35307	6.73575	1.38857	0.854088	920	gi|117394642|gb|ABK34490.1|bone morphogenetic protein 4 [Astyanax mexicanus]	7.87e-137	sp|Q8MJV5|BMP4_SUNMU	2e-139	Bone morphogenetic protein 4 OS=Suncus murinus GN=BMP4 PE=2 SV=1	ko04060;ko04340;ko04350;ko04390;ko04550;ko05200;ko05217	Cytokine-cytokine receptor interaction |Hedgehog signaling pathway |TGF-beta signaling pathway |Hippo signaling pathway |Signaling pathways regulating pluripotency of stem cells |Pathways in cancer |Basal cell carcinoma	7	GO:0060803;GO:0035469;GO:0008083;GO:0048793;GO:0040007;GO:0042664;GO:0035844;GO:0048264;GO:0035162;GO:0005576;GO:0001947;GO:0008284;GO:0060034;GO:0035125;GO:0071910;GO:0003303;GO:0003342	BMP signaling pathway involved in mesodermal cell fate specification|determination of pancreatic left/right asymmetry|growth factor activity|pronephros development|growth|negative regulation of endodermal cell fate specification|cloaca development|determination of ventral identity|embryonic hemopoiesis|extracellular region|heart looping|positive regulation of cell proliferation|notochord cell dif…
CL10627Contig1			27.02	17.3205	1.56	0.608572	529
CL10628Contig1			12.4708	17.3205	0.72	0.769472	577
CL10629Contig1			13.51	15.396	0.8775	0.945524	592
CL1062Contig1			252.533	237.676	1.06251	0.879758	2416	gi|528484558|ref|XP_005172274.1|PREDICTED: olfactory receptor 11A1-like isoform X1 [Danio rerio]	6.11e-84							GO:0004930;GO:0004984;GO:0050911;GO:0007186;GO:0016021	G-protein coupled receptor activity|olfactory receptor activity|detection of chemical stimulus involved in sensory perception of smell|G-protein coupled receptor signaling pathway|integral component of membrane
CL10630Contig1			10.3923	8.66025	1.2	0.940239	615
CL10631Contig1			22.8631	7.698	2.97	0.264666	712
CL10632Contig1			12.4708	18.2828	0.682105	0.719425	936
CL10633Contig1			13.51	4.81125	2.808	0.4017	556	gi|449665957|ref|XP_004206254.1|PREDICTED: uncharacterized protein LOC100215005 [Hydra vulgaris]	2.49e-17	sp|P04146|COPIA_DROME	4e-07	Copia protein OS=Drosophila melanogaster GN=GIP PE=1 SV=3				GO:0003676;GO:0003779;GO:0008270;GO:0016043;GO:0015074	nucleic acid binding|actin binding|zinc ion binding|cellular component organization|DNA integration
CL10634Contig1			8.31384	13.4715	0.617143	0.695938	709	gi|556997937|ref|XP_006002294.1|PREDICTED: pleckstrin homology domain-containing family A member 5 isoform X5 [Latimeria chalumnae]	1.31e-06
CL10635Contig1			10.3923	9.6225	1.08	1	554
CL10636Contig1			4.15692	9.6225	0.432	0.574252	765
CL10637Contig1			21.8238	37.5278	0.581538	0.473461	511
CL10638Contig1	SEMA5	semaphorin 5	11.4315	12.5093	0.913846	0.994909	851	gi|528490649|ref|XP_005167923.1|PREDICTED: semaphorin-5B isoform X2 [Danio rerio]	2.43e-126	sp|Q60519|SEM5B_MOUSE	9e-114	Semaphorin-5B OS=Mus musculus GN=Sema5b PE=2 SV=2	ko04360	Axon guidance	1	GO:0004872;GO:0016021;GO:0007275	receptor activity|integral component of membrane|multicellular organismal development
CL10639Contig1			14.5492	36.5655	0.397895	0.246818	678
CL1063Contig1			51.9615	50.9993	1.01887	1	1283
CL10640Contig1			8.31384	9.6225	0.864	0.974446	658
CL10641Contig1			17.6669	31.7543	0.556364	0.471281	704
CL10642Contig1			23.9023	36.5655	0.653684	0.576365	551
CL10643Contig1			17.6669	17.3205	1.02	1	1213
CL10644Contig1			11.4315	27.9053	0.409655	0.313105	569
CL10645Contig1			11.4315	10.5848	1.08	1	546
CL10646Contig1			37.4123	65.433	0.571765	0.362577	743
CL10647Contig1			9.35307	22.1318	0.422609	0.374597	619
CL10648Contig1	BCR1, BCR	breakpoint cluster region protein	9.35307	13.4715	0.694286	0.776943	803	gi|528513626|ref|XP_002665983.2|PREDICTED: breakpoint cluster region protein isoform X1 [Danio rerio]	3.63e-81	sp|P11274|BCR_HUMAN	1e-47	Breakpoint cluster region protein OS=Homo sapiens GN=BCR PE=1 SV=2	ko05200;ko05220	Pathways in cancer |Chronic myeloid leukemia	2	GO:0005089;GO:0006468;GO:0035556;GO:0004674;GO:0005622;GO:0005543;GO:0043547;GO:0035023;GO:0005096	Rho guanyl-nucleotide exchange factor activity|protein phosphorylation|intracellular signal transduction|protein serine/threonine kinase activity|intracellular|phospholipid binding|positive regulation of GTPase activity|regulation of Rho protein signal transduction|GTPase activator activity
CL10649Contig1			24.9415	17.3205	1.44	0.688378	628
CL1064Contig1			142.375	128.942	1.10418	0.835916	2602
CL10650Contig1			28.0592	10.5848	2.65091	0.271703	537
CL10651Contig1			21.8238	43.3013	0.504	0.343433	862
CL10652Contig1			15.5885	27.9053	0.558621	0.498541	872
CL10653Contig1			14.5492	28.8675	0.504	0.422474	543
CL10654Contig1			30.1377	51.9615	0.58	0.412799	950
CL10655Contig1			19.7454	8.66025	2.28	0.414279	696
CL10656Contig1			25.9808	39.4523	0.658537	0.570634	847
CL10657Contig1			8.31384	25.9808	0.32	0.224687	688
CL10658Contig1			9.35307	27.9053	0.335172	0.22795	776
CL10659Contig1			30.1377	20.2073	1.49143	0.629128	900
CL1065Contig1			39.4908	103.923	0.38	0.0814302	1911
CL10660Contig1			45.7261	20.2073	2.26286	0.254522	789
CL10661Contig1	ELK1	ETS domain-containing protein Elk-1	8.31384	12.5093	0.664615	0.757872	594	gi|292616696|ref|XP_696294.3|PREDICTED: ETS domain-containing protein Elk-1 [Danio rerio]	2.93e-36	sp|P41970|ELK3_HUMAN	1e-11	ETS domain-containing protein Elk-3 OS=Homo sapiens GN=ELK3 PE=1 SV=2	ko04010;ko04012;ko04014;ko04510;ko04910;ko04912;ko04921;ko05020;ko05140;ko05161;ko05166;ko05205;ko05213	MAPK signaling pathway |ErbB signaling pathway |Ras signaling pathway |Focal adhesion |Insulin signaling pathway |GnRH signaling pathway |Oxytocin signaling pathway |Prion diseases |Leishmaniasis |Hepatitis B |HTLV-I infection |Proteoglycans in cancer |Endometrial cancer	13	GO:0006355;GO:0003700;GO:0043565;GO:0005634	regulation of transcription, DNA-templated|sequence-specific DNA binding transcription factor activity|sequence-specific DNA binding|nucleus
CL10662Contig1			15.5885	9.6225	1.62	0.66946	638
CL10663Contig1			17.6669	9.6225	1.836	0.56334	493
CL10664Contig1			2158.48	1985.12	1.08733	0.717064	4407	gi|326673712|ref|XP_689707.4|PREDICTED: sodium/potassium/calcium exchanger 3-like [Danio rerio]	5.58e-113	sp|Q9HC58|NCKX3_HUMAN	1e-158	Sodium/potassium/calcium exchanger 3 OS=Homo sapiens GN=SLC24A3 PE=2 SV=4				GO:0055085;GO:0016021	transmembrane transport|integral component of membrane
CL10665Contig1			5.19615	21.1695	0.245455	0.184086	515
CL10666Contig1			4.15692	19.245	0.216	0.17215	614
CL10667Contig1			14.5492	9.6225	1.512	0.729205	773
CL10668Contig1			14.5492	6.73575	2.16	0.506873	619
CL10669Contig1			20.7846	35.6033	0.583784	0.48616	971
CL1066Contig1			35.3338	3.849	9.18	0.021527	356
CL1066Contig2			44.6869	30.792	1.45125	0.593629	940
CL10670Contig1			50.9223	2.88675	17.64	0.00184403	1160
CL10671Contig1			12.4708	11.547	1.08	1	815	gi|548448753|ref|XP_005746850.1|PREDICTED: fibrillin-2-like [Pundamilia nyererei]	1.76e-163	sp|P35556|FBN2_HUMAN	4e-164	Fibrillin-2 OS=Homo sapiens GN=FBN2 PE=1 SV=3				GO:0003160;GO:0001570;GO:0005201;GO:0060958;GO:0003250;GO:0005509;GO:0003007;GO:0005578;GO:0048570	endocardium morphogenesis|vasculogenesis|extracellular matrix structural constituent|endocardial cell development|regulation of cell proliferation involved in heart valve morphogenesis|calcium ion binding|heart morphogenesis|proteinaceous extracellular matrix|notochord morphogenesis
CL10672Contig1			147.571	158.771	0.929455	0.8763	570
CL10673Contig1			13.51	16.3583	0.825882	0.888727	679
CL10674Contig1			41.5692	132.791	0.313043	0.0278054	1176
CL10675Contig1			16.6277	25.0185	0.664615	0.651829	508
CL10676Contig1			11.4315	16.3583	0.698824	0.753976	725
CL10677Contig1			17.6669	22.1318	0.798261	0.828379	515
CL10678Contig1			30.1377	7.698	3.915	0.132268	994
CL10679Contig1			45.7261	36.5655	1.25053	0.751164	544
CL1067Contig1			51.9615	29.8298	1.74194	0.403381	1563	gi|226529363|ref|NP_001152755.1|dickkopf homolog 3b precursor [Danio rerio] >gi|225908385|gb|ACO36695.1| dickkopf long isoform [Danio rerio]	3.77e-78	sp|Q90839|DKK3_CHICK	7e-54	Dickkopf-related protein 3 OS=Gallus gallus GN=DKK3 PE=2 SV=1				GO:0005576;GO:0030178;GO:0007275	extracellular region|negative regulation of Wnt signaling pathway|multicellular organismal development
CL10680Contig1			15.5885	25.0185	0.623077	0.599802	787
CL10681Contig1			19.7454	19.245	1.026	1	904
CL10682Contig1			29.0985	23.094	1.26	0.792553	893
CL10683Contig1			22.8631	14.4338	1.584	0.623548	670
CL10684Contig1			94.57	65.433	1.44529	0.491909	532
CL10685Contig1	EPB41, 4.1R	erythrocyte membrane protein band 4.1	21.8238	6.73575	3.24	0.242251	1100	gi|165970387|gb|AAI58198.1|Zgc:92004 protein [Danio rerio]	2.6e-159	sp|Q9Y2J2|E41L3_HUMAN	0	Band 4.1-like protein 3 OS=Homo sapiens GN=EPB41L3 PE=1 SV=2	ko04530	Tight junction	1	GO:0005856;GO:0008360;GO:0030913;GO:0019898;GO:0043217;GO:0072659;GO:0002175;GO:0044224;GO:0048812;GO:0030866;GO:0005911;GO:0003779;GO:0033270;GO:0030673;GO:0005198;GO:0005737;GO:0071205	cytoskeleton|regulation of cell shape|paranodal junction assembly|extrinsic component of membrane|myelin maintenance|protein localization to plasma membrane|protein localization to paranode region of axon|juxtaparanode region of axon|neuron projection morphogenesis|cortical actin cytoskeleton organization|cell-cell junction|actin binding|paranode region of axon|axolemma|structural molecule activi…
CL10686Contig1			27.02	18.2828	1.47789	0.654057	521
CL10687Contig1			16.6277	31.7543	0.523636	0.42887	735
CL10688Contig1			31.1769	32.7165	0.952941	0.980416	814
CL10689Contig1			6.23538	27.9053	0.223448	0.117936	662
CL1068Contig1			45.7261	40.4145	1.13143	0.871216	1177
CL10690Contig1			10.3923	14.4338	0.72	0.793863	665	gi|73623533|gb|AAZ78664.1|connexin 29 [Danio rerio]	4.88e-42	sp|Q6WGK6|CXB1_HORSE	2e-37	Gap junction beta-1 protein OS=Equus caballus GN=GJB1 PE=2 SV=1				GO:0016021;GO:0007154;GO:0005922	integral component of membrane|cell communication|connexon complex
CL10691Contig1			30.1377	46.188	0.6525	0.536464	557
CL10692Contig1			13.51	10.5848	1.27636	0.865489	555
CL10693Contig1			12.4708	15.396	0.81	0.878617	767
CL10694Contig1			14.5492	25.9808	0.56	0.513508	556
CL10695Contig1			20.7846	8.66025	2.4	0.377512	343
CL10696Contig1			11.4315	14.4338	0.792	0.86739	524
CL10697Contig1			32.2161	48.1125	0.6696	0.554819	506
CL10698Contig1			7.27461	17.3205	0.42	0.422106	925
CL10699Contig1			19.7454	14.4338	1.368	0.763798	880	gi|528511186|ref|XP_005160528.1|PREDICTED: tyrosine-protein kinase Blk isoform X1 [Danio rerio]	1.66e-40	sp|P42683|LCK_CHICK	2e-40	Proto-oncogene tyrosine-protein kinase LCK OS=Gallus gallus GN=LCK PE=2 SV=2				GO:0050853;GO:0006468;GO:0005524;GO:0004715;GO:0032024	B cell receptor signaling pathway|protein phosphorylation|ATP binding|non-membrane spanning protein tyrosine kinase activity|positive regulation of insulin secretion
CL1069Contig1			29.0985	47.1503	0.617143	0.482303	1105
CL106Contig1			45.7261	66.3953	0.688696	0.536485	1853
CL10700Contig1			14.5492	14.4338	1.008	1	917
CL10701Contig1			18.7061	15.396	1.215	0.872203	612
CL10702Contig1			7.27461	16.3583	0.444706	0.463317	522
CL10703Contig1			121.59	166.469	0.730405	0.481781	602	gi|307206228|gb|EFN84308.1|hypothetical protein EAI_10098 [Harpegnathos saltator]	1.22e-08
CL10704Contig1			41.5692	3.849	10.8	0.0102672	781
CL10705Contig1	DAGL	sn1-specific diacylglycerol lipase	16.6277	18.2828	0.909474	0.964573	570	gi|528484327|ref|XP_697873.5|PREDICTED: sn1-specific diacylglycerol lipase alpha [Danio rerio]	8.95e-21	sp|Q9Y4D2|DGLA_HUMAN	4e-16	Sn1-specific diacylglycerol lipase alpha OS=Homo sapiens GN=DAGLA PE=1 SV=3	ko04723;ko04745	Retrograde endocannabinoid signaling |Phototransduction - fly	2	GO:0006629;GO:0004806	lipid metabolic process|triglyceride lipase activity
CL10706Contig1			277.475	387.787	0.715533	0.334042	889
CL10707Contig1			148.61	151.073	0.983694	0.981947	511
CL10708Contig1	SEMA6	semaphorin 6	7.27461	1.9245	3.78	0.480963	440	gi|528472109|ref|XP_002660976.2|PREDICTED: semaphorin-6B [Danio rerio]	2.96e-77	sp|O54951|SEM6B_MOUSE	5e-78	Semaphorin-6B OS=Mus musculus GN=Sema6b PE=2 SV=1	ko04360	Axon guidance	1	GO:0016021;GO:0030215;GO:0007275;GO:0004872	integral component of membrane|semaphorin receptor binding|multicellular organismal development|receptor activity
CL10709Contig1			14.5492	0	Inf	0.031547	526
CL1070Contig1			64.4323	31.7543	2.02909	0.257728	1831	gi|528505903|ref|XP_694069.5|PREDICTED: uncharacterized LOC565707 isoform X2 [Danio rerio]	1.15e-153	sp|Q99N50|SYTL2_MOUSE	4e-102	Synaptotagmin-like protein 2 OS=Mus musculus GN=Sytl2 PE=1 SV=2
CL10710Contig1			18.7061	40.4145	0.462857	0.304645	1108
CL10711Contig1			14.5492	11.547	1.26	0.867344	550
CL10712Contig1			21.8238	26.943	0.81	0.821592	788
CL10713Contig1			28.0592	25.0185	1.12154	0.915669	655
CL10714Contig1			19.7454	9.6225	2.052	0.473243	836
CL10715Contig1			75.8638	51.9615	1.46	0.511228	491
CL10716Contig1			22.8631	26.943	0.848571	0.868053	668
CL10717Contig1			6.23538	21.1695	0.294545	0.235895	729	gi|528515517|ref|XP_005161710.1|PREDICTED: uncharacterized protein LOC101885564 [Danio rerio]	7.01e-06
CL10718Contig1			14.5492	25.0185	0.581538	0.547535	625
CL10719Contig1			28.0592	31.7543	0.883636	0.897431	657
CL1071Contig1	AOC1, ABP1	diamine oxidase	104.962	42.339	2.47909	0.0978078	2411	gi|117606197|ref|NP_001071066.1|amiloride-sensitive amine oxidase precursor [Danio rerio] >gi|116487640|gb|AAI25957.1| Amiloride binding protein 1 (amine oxidase (copper-containing)) [Danio rerio]	0	sp|Q8JZQ5|AOC1_MOUSE	0	Amiloride-sensitive amine oxidase [copper-containing] OS=Mus musculus GN=Aoc1 PE=2 SV=1	ko00330;ko00340;ko00380	Arginine and proline metabolism |Histidine metabolism |Tryptophan metabolism	3	GO:0048038;GO:0008144;GO:0005507;GO:0008131;GO:0055114;GO:0008270;GO:0005923;GO:0046677;GO:0005509;GO:0071420;GO:0004872;GO:0032403;GO:0005615;GO:0097185;GO:0052597;GO:0071280;GO:0042493;GO:0008201;GO:0042803;GO:0005261;GO:0009308;GO:0005886;GO:0035874	quinone binding|drug binding|copper ion binding|primary amine oxidase activity|oxidation-reduction process|zinc ion binding|tight junction|response to antibiotic|calcium ion binding|cellular response to histamine|receptor activity|protein complex binding|extracellular space|cellular response to azide|diamine oxidase activity|cellular response to copper ion|response to drug|heparin binding|protein…
CL10720Contig1			29.0985	5.7735	5.04	0.0893843	785
CL10721Contig1			18.7061	11.547	1.62	0.63924	854
CL10722Contig1			15.5885	25.9808	0.6	0.56422	401
CL10723Contig1			21.8238	25.0185	0.872308	0.902022	596
CL10724Contig1			25.9808	12.5093	2.07692	0.412814	687
CL10725Contig1			61.3146	0	Inf	1.46e-05	739
CL10726Contig1			23.9023	22.1318	1.08	0.964987	704
CL10727Contig1			30.1377	28.8675	1.044	0.989557	495
CL10728Contig1			32.2161	11.547	2.79	0.224501	933	gi|326677052|ref|XP_003200741.1|PREDICTED: uncharacterized protein LOC100270729 [Danio rerio]	1.84e-56
CL10729Contig1			10.3923	4.81125	2.16	0.583804	637
CL1072Contig1			78.9815	58.6973	1.34557	0.600943	1847
CL10730Contig1			11.4315	20.2073	0.565714	0.565974	550
CL10731Contig1			0	30.792	#VALUE!	0.00186965	714
CL10732Contig1			31.1769	24.0563	1.296	0.756432	772
CL10733Contig1			19.7454	15.396	1.2825	0.819054	698	gi|123703930|ref|NP_001074042.1|dystrobrevin beta [Danio rerio] >gi|528506690|ref|XP_005158904.1| PREDICTED: dystrobrevin beta isoform X1 [Danio rerio] >gi|117956020|gb|ABF55375.1| beta-dystrobrevin [Danio rerio]	8.22e-131	sp|O60941|DTNB_HUMAN	6e-151	Dystrobrevin beta OS=Homo sapiens GN=DTNB PE=1 SV=1				GO:0008270;GO:0005509	zinc ion binding|calcium ion binding
CL10734Contig1			23.9023	1.9245	12.42	0.0334345	754
CL10735Contig1			29.0985	0	Inf	0.00201687	495
CL10736Contig1			35.3338	47.1503	0.749388	0.674801	1050
CL10737Contig1			51.9615	2.88675	18	0.00162233	590
CL10738Contig1			23.9023	13.4715	1.77429	0.531585	608
CL10739Contig1			16.6277	9.6225	1.728	0.61426	618
CL1073Contig1			4.15692	17.3205	0.24	0.218025	736
CL10740Contig1			14.5492	13.4715	1.08	0.995009	646
CL10741Contig1			34.2946	31.7543	1.08	0.944821	678
CL10742Contig1			21.8238	3.849	5.67	0.11033	575
CL10743Contig1			33.2554	19.245	1.728	0.490636	587
CL10744Contig1			37.4123	52.9238	0.706909	0.596118	700
CL10745Contig1			24.9415	30.792	0.81	0.807674	638
CL10746Contig1			12.4708	21.1695	0.589091	0.586141	736	gi|37678182|gb|AAP49009.1|transposase [Rana pipiens] >gi|39753972|tpg|DAA01561.1| TPA_exp: transposase [Rana pipiens]	4.48e-08
CL10747Contig1			15.5885	17.3205	0.9	0.958781	826
CL10748Contig1			117.433	136.64	0.859437	0.75059	522
CL10749Contig1			60.2754	34.641	1.74	0.379124	563
CL1074Contig1			123.668	167.432	0.738621	0.496399	1097
CL10750Contig1			32.2161	15.396	2.0925	0.366095	857
CL10751Contig1			27.02	18.2828	1.47789	0.654057	516
CL10752Contig1			12.4708	14.4338	0.864	0.937866	580
CL10753Contig1			10.3923	18.2828	0.568421	0.587134	523
CL10754Contig1			10.3923	10.5848	0.981818	1	651	gi|499036975|ref|XP_004569149.1|PREDICTED: uncharacterized protein LOC101487430 [Maylandia zebra]	8.01e-10
CL10755Contig1			5.19615	20.2073	0.257143	0.204947	577
CL10756Contig1			19.7454	16.3583	1.20706	0.872927	575
CL10757Contig1			18.7061	24.0563	0.7776	0.795072	495
CL10758Contig1			13.51	9.6225	1.404	0.793746	619
CL10759Contig1	CD44	CD44 antigen	14.5492	3.849	3.78	0.280005	500	gi|528522309|ref|XP_002667016.2|PREDICTED: CD44 antigen-like isoform X1 [Danio rerio]	2.38e-21	sp|P15379|CD44_MOUSE	5e-18	CD44 antigen OS=Mus musculus GN=Cd44 PE=1 SV=3	ko04512;ko04640;ko05131;ko05169;ko05205;ko05206	ECM-receptor interaction |Hematopoietic cell lineage |Shigellosis |Epstein-Barr virus infection |Proteoglycans in cancer |MicroRNAs in cancer	6	GO:1900625;GO:0016055;GO:0010628;GO:0070374;GO:0043066;GO:0033138;GO:0051216;GO:0016323;GO:0005540;GO:0043518;GO:0030214;GO:0001658;GO:0070487;GO:0004415;GO:0060442;GO:0034116;GO:0043154;GO:0009897;GO:0050731;GO:1902166;GO:0044344;GO:0004888;GO:0002246	positive regulation of monocyte aggregation|Wnt signaling pathway|positive regulation of gene expression|positive regulation of ERK1 and ERK2 cascade|negative regulation of apoptotic process|positive regulation of peptidyl-serine phosphorylation|cartilage development|basolateral plasma membrane|hyaluronic acid binding|negative regulation of DNA damage response, signal transduction by p53 class me…
CL1075Contig1	PLCB	phosphatidylinositol phospholipase C, beta	55.0792	78.9045	0.698049	0.527531	2311	gi|528505462|ref|XP_003200348.2|PREDICTED: 1-phosphatidylinositol 4,5-bisphosphate phosphodiesterase beta-4-like [Danio rerio]	0	sp|Q9QW07|PLCB4_RAT	0	1-phosphatidylinositol 4,5-bisphosphate phosphodiesterase beta-4 OS=Rattus norvegicus GN=Plcb4 PE=2 SV=2	ko00562;ko04015;ko04020;ko04022;ko04062;ko04070;ko04261;ko04270;ko04310;ko04540;ko04611;ko04713;ko04720;ko04723;ko04724;ko04725;ko04726;ko04728;ko04730;ko04745;ko04750;ko04911;ko04912;ko04915;ko04916;ko04918;ko04919;ko04921;ko04961;ko04970;ko04971;ko04972;ko05010;ko05016;ko05142;ko05143;ko05146;ko05200	Inositol phosphate metabolism |Rap1 signaling pathway |Calcium signaling pathway |cGMP - PKG signaling pathway |Chemokine signaling pathway |Phosphatidylinositol signaling system |Adrenergic signaling in cardiomyocytes |Vascular smooth muscle contraction |Wnt signaling pathway |Gap junction |Platelet activation |Circadian entrainment |Long-term potentiation |Retrograde endocannabinoid signaling |…	38	GO:0035556;GO:0005509;GO:0004435;GO:0004871;GO:0030425;GO:0016042;GO:0007602;GO:0043267;GO:0014069;GO:0051019;GO:0005634;GO:0005790	intracellular signal transduction|calcium ion binding|phosphatidylinositol phospholipase C activity|signal transducer activity|dendrite|lipid catabolic process|phototransduction|negative regulation of potassium ion transport|postsynaptic density|mitogen-activated protein kinase binding|nucleus|smooth endoplasmic reticulum
CL10760Contig1			11.4315	15.396	0.7425	0.808961	566
CL10761Contig1			17.6669	8.66025	2.04	0.498581	527
CL10762Contig1			7.27461	4.81125	1.512	0.844308	294
CL10763Contig1			11.4315	16.3583	0.698824	0.753976	645
CL10764Contig1			16.6277	7.698	2.16	0.478583	469
CL10765Contig1			10.3923	25.0185	0.415385	0.341486	1018
CL10766Contig1			0	18.2828	#VALUE!	0.0165343	872
CL10767Contig1			9.35307	26.943	0.347143	0.247738	628
CL10768Contig1			16.6277	10.5848	1.57091	0.680684	585
CL10769Contig1			61.3146	45.2258	1.35574	0.6233	526
CL1076Contig1			84.1777	80.829	1.04143	0.955579	1825	gi|528497243|ref|XP_005156591.1|PREDICTED: neuroblast differentiation-associated protein AHNAK-like isoform X2 [Danio rerio]	2.08e-62
CL10770Contig1			30.1377	16.3583	1.84235	0.462066	998	gi|528495889|ref|XP_005156231.1|PREDICTED: chromobox protein homolog 7-like [Danio rerio] >gi|528495891|ref|XP_005156232.1| PREDICTED: chromobox protein homolog 7-like [Danio rerio]	1.38e-68	sp|O95931|CBX7_HUMAN	4e-64	Chromobox protein homolog 7 OS=Homo sapiens GN=CBX7 PE=1 SV=1				GO:0035064;GO:0003727;GO:0000790;GO:0035102;GO:0000122;GO:0000792;GO:0003682	methylated histone binding|single-stranded RNA binding|nuclear chromatin|PRC1 complex|negative regulation of transcription from RNA polymerase II promoter|heterochromatin|chromatin binding
CL10771Contig1			11.4315	26.943	0.424286	0.337536	767
CL10772Contig1			3.11769	21.1695	0.147273	0.0937765	661	gi|41056161|ref|NP_956823.1|MARVEL domain-containing protein 3 [Danio rerio] >gi|33416941|gb|AAH55662.1| Zgc:66450 [Danio rerio]	2.62e-32	sp|Q96A59|MALD3_HUMAN	4e-13	MARVEL domain-containing protein 3 OS=Homo sapiens GN=MARVELD3 PE=2 SV=3				GO:0016021	integral component of membrane
CL10773Contig1			28.0592	31.7543	0.883636	0.897431	654
CL10774Contig1			70.6677	37.5278	1.88308	0.292863	746
CL10775Contig1			24.9415	7.698	3.24	0.217158	506
CL10776Contig1			19.7454	14.4338	1.368	0.763798	493
CL10777Contig1			22.8631	21.1695	1.08	0.967545	688
CL10778Contig1			11.4315	12.5093	0.913846	0.994909	627
CL10779Contig1			13.51	14.4338	0.936	1	761
CL1077Contig1	RYR2	ryanodine receptor 2	15.5885	5.7735	2.7	0.384202	1176	gi|556957371|ref|XP_005989785.1|PREDICTED: LOW QUALITY PROTEIN: ryanodine receptor 2, partial [Latimeria chalumnae]	2.8e-162	sp|P30957|RYR2_RABIT	0	Ryanodine receptor 2 OS=Oryctolagus cuniculus GN=RYR2 PE=1 SV=3	ko04020;ko04024;ko04260;ko04261;ko04713;ko04911;ko04921;ko04972;ko05410;ko05412;ko05414	Calcium signaling pathway |cAMP signaling pathway |Cardiac muscle contraction |Adrenergic signaling in cardiomyocytes |Circadian entrainment |Insulin secretion |Oxytocin signaling pathway |Pancreatic secretion |Hypertrophic cardiomyopathy (HCM) |Arrhythmogenic right ventricular cardiomyopathy (ARVC) |Dilated cardiomyopathy (DCM)	11	GO:0005513;GO:0014808;GO:0048763;GO:0086005;GO:0035584;GO:0060048;GO:0003220;GO:0034704;GO:1901896;GO:0005219;GO:0043924;GO:0001666;GO:0010460;GO:0034236;GO:0030509;GO:0010881;GO:0003300;GO:0042802;GO:0072599;GO:0086094;GO:0043621;GO:0086029;GO:0003143;GO:0005516;GO:0060070;GO:0051775;GO:0051284;GO:0005509;GO:0030018;GO:0070588;GO:0034237;GO:0097050;GO:0071313;GO:0033017	detection of calcium ion|release of sequestered calcium ion into cytosol by sarcoplasmic reticulum|calcium-induced calcium release activity|ventricular cardiac muscle cell action potential|calcium-mediated signaling using intracellular calcium source|cardiac muscle contraction|left ventricular cardiac muscle tissue morphogenesis|calcium channel complex|positive regulation of calcium-transporting …
CL10780Contig1			12.4708	8.66025	1.44	0.787135	635
CL10781Contig1			36.3731	33.6788	1.08	0.941638	765
CL10782Contig1			19.7454	32.7165	0.603529	0.527865	861
CL10783Contig1			6.23538	13.4715	0.462857	0.52659	566	gi|7512127|pir||T18537Ig heavy chain - channel catfish >gi|1549251|gb|AAC60133.1| immunoglobulin heavy chain [Ictalurus punctatus]	1.11e-23
CL10784Contig1			17.6669	1.9245	9.18	0.0854534	479
CL10785Contig1			22.8631	34.641	0.66	0.593818	767
CL10786Contig1			24.9415	8.66025	2.88	0.259861	583
CL10787Contig1			9.35307	10.5848	0.883636	0.982139	508
CL10788Contig1			24.9415	14.4338	1.728	0.542979	787
CL10789Contig1			16.6277	11.547	1.44	0.745655	520
CL1078Contig1			14.5492	20.2073	0.72	0.749088	957	gi|551506792|ref|XP_005804927.1|PREDICTED: ninjurin-1-like [Xiphophorus maculatus]	6.69e-25	sp|Q92982|NINJ1_HUMAN	3e-24	Ninjurin-1 OS=Homo sapiens GN=NINJ1 PE=1 SV=2				GO:0016021;GO:0007155;GO:0042246	integral component of membrane|cell adhesion|tissue regeneration
CL10790Contig1			13.51	10.5848	1.27636	0.865489	681
CL10791Contig1			8.31384	8.66025	0.96	1	507
CL10792Contig1			14.5492	13.4715	1.08	0.995009	517
CL10793Contig1			13.51	38.49	0.351	0.18652	674
CL10794Contig1			33.2554	17.3205	1.92	0.414664	555
CL10795Contig1			29.0985	21.1695	1.37455	0.708383	755
CL10796Contig1			31.1769	22.1318	1.4087	0.675749	583
CL10797Contig1			40.53	7.698	5.265	0.0485221	557
CL10798Contig1			21.8238	20.2073	1.08	0.970239	514
CL10799Contig1			62.3538	52.9238	1.17818	0.795932	658
CL1079Contig1			20.7846	14.4338	1.44	0.714329	1300
CL107Contig1			157.963	178.979	0.882581	0.775231	5649	gi|528468978|ref|XP_005171051.1|PREDICTED: SH3 and PX domain-containing protein 2A isoform X1 [Danio rerio] >gi|189046688|sp|Q1LYG0.2|SPD2A_DANRE RecName: Full=SH3 and PX domain-containing protein 2A	0	sp|Q1LYG0|SPD2A_DANRE	0	SH3 and PX domain-containing protein 2A OS=Danio rerio GN=sh3pxd2a PE=3 SV=2				GO:0002102;GO:0005737;GO:0016175;GO:0035091;GO:0001755;GO:0030054;GO:0006801;GO:0007154;GO:0055114;GO:0042995	podosome|cytoplasm|superoxide-generating NADPH oxidase activity|phosphatidylinositol binding|neural crest cell migration|cell junction|superoxide metabolic process|cell communication|oxidation-reduction process|cell projection
CL10800Contig1			38.4515	0	Inf	0.000450305	764
CL10801Contig1			3.11769	22.1318	0.14087	0.0826989	589
CL10802Contig1	MYH	myosin heavy chain	18.7061	24.0563	0.7776	0.795072	526	gi|528514756|ref|XP_003200959.2|PREDICTED: myosin heavy chain, fast skeletal muscle-like [Danio rerio]	3.03e-08	sp|Q90339|MYSS_CYPCA	1e-09	Myosin heavy chain, fast skeletal muscle OS=Cyprinus carpio PE=2 SV=2	ko04530	Tight junction	1
CL10803Contig1			20.7846	9.6225	2.16	0.43353	1003	gi|551531589|ref|XP_005817243.1|PREDICTED: low-density lipoprotein receptor-related protein 11-like, partial [Xiphophorus maculatus]	4.49e-43	sp|Q86VZ4|LRP11_HUMAN	2e-26	Low-density lipoprotein receptor-related protein 11 OS=Homo sapiens GN=LRP11 PE=2 SV=2				GO:0004867;GO:0010951	serine-type endopeptidase inhibitor activity|negative regulation of endopeptidase activity
CL10804Contig1			9.35307	18.2828	0.511579	0.51964	498
CL10805Contig1	CTSS	cathepsin S	21.8238	8.66025	2.52	0.343945	726	gi|42744610|gb|AAH66625.1|Ctssa protein [Danio rerio]	1.12e-72	sp|Q8HY82|CATS_SAIBB	2e-68	Cathepsin S OS=Saimiri boliviensis boliviensis GN=CTSS PE=2 SV=1	ko04142;ko04145;ko04612;ko05152	Lysosome |Phagosome |Antigen processing and presentation |Tuberculosis	4	GO:0008234;GO:0006508	cysteine-type peptidase activity|proteolysis
CL10806Contig1			45.7261	26.943	1.69714	0.447126	1169	gi|528519086|ref|XP_005162535.1|PREDICTED: lymphocyte antigen 86-like [Danio rerio]	7.6e-27	sp|O88188|LY86_MOUSE	3e-16	Lymphocyte antigen 86 OS=Mus musculus GN=Ly86 PE=1 SV=1				GO:0031666	positive regulation of lipopolysaccharide-mediated signaling pathway
CL10807Contig1	MAP2K1, MEK1	mitogen-activated protein kinase kinase 1	28.0592	20.2073	1.38857	0.70399	801	gi|498994009|ref|XP_004553136.1|PREDICTED: dual specificity mitogen-activated protein kinase kinase 1-like isoform X3 [Maylandia zebra]	3.24e-106	sp|Q01986|MP2K1_RAT	3e-125	Dual specificity mitogen-activated protein kinase kinase 1 OS=Rattus norvegicus GN=Map2k1 PE=1 SV=2	ko04010;ko04012;ko04013;ko04014;ko04015;ko04022;ko04024;ko04062;ko04066;ko04068;ko04114;ko04151;ko04270;ko04320;ko04370;ko04380;ko04510;ko04540;ko04550;ko04620;ko04626;ko04650;ko04660;ko04662;ko04664;ko04666;ko04668;ko04720;ko04722;ko04725;ko04726;ko04730;ko04810;ko04910;ko04912;ko04914;ko04915;ko04916;ko04917;ko04919;ko04921;ko05020;ko05034;ko05161;ko05164;ko05200;ko05205;ko05206;ko05210;ko05211…	MAPK signaling pathway |ErbB signaling pathway |MAPK signaling pathway - fly |Ras signaling pathway |Rap1 signaling pathway |cGMP - PKG signaling pathway |cAMP signaling pathway |Chemokine signaling pathway |HIF-1 signaling pathway |FoxO signaling pathway |Oocyte meiosis |PI3K-Akt signaling pathway |Vascular smooth muscle contraction |Dorso-ventral axis formation |VEGF signaling pathway |Osteocla…	62	GO:0004728;GO:0060674;GO:0004708;GO:0045597;GO:0090398;GO:0060711;GO:0005737;GO:0008285;GO:0048870;GO:0007050;GO:0006468;GO:0004674;GO:0000165;GO:0030216;GO:0005886;GO:0005524;GO:0000187;GO:0043539;GO:0030182	receptor signaling protein tyrosine phosphatase activity|placenta blood vessel development|MAP kinase kinase activity|positive regulation of cell differentiation|cellular senescence|labyrinthine layer development|cytoplasm|negative regulation of cell proliferation|cell motility|cell cycle arrest|protein phosphorylation|protein serine/threonine kinase activity|MAPK cascade|keratinocyte differentia…
CL10808Contig1			25.9808	3.849	6.75	0.0661193	717
CL10809Contig1			17.6669	22.1318	0.798261	0.828379	711
CL1080Contig1			34.2946	18.2828	1.87579	0.424687	1643	gi|211057394|tpg|DAA06341.1|TPA_exp: Fras1 [Danio rerio]	0	sp|Q86XX4|FRAS1_HUMAN	0	Extracellular matrix protein FRAS1 OS=Homo sapiens GN=FRAS1 PE=1 SV=2				GO:0033334;GO:0071711;GO:0016021;GO:0048703;GO:0007492;GO:0007154	fin morphogenesis|basement membrane organization|integral component of membrane|embryonic viscerocranium morphogenesis|endoderm development|cell communication
CL10810Contig1			18.7061	21.1695	0.883636	0.927363	570
CL10811Contig1			51.9615	37.5278	1.38462	0.621061	715
CL10812Contig1			34.2946	26.943	1.27286	0.763652	902	gi|325971846|ref|YP_004248037.1|hypothetical protein [Sphaerochaeta globosa str. Buddy] >gi|503373031|ref|WP_013607692.1| hypothetical protein [Sphaerochaeta globosa] >gi|324027084|gb|ADY13843.1| hypothetical protein SpiBuddy_2021 [Sphaerochaeta globosa str. Buddy]	1.89e-10
CL10813Contig1			61.3146	89.4893	0.685161	0.489037	1746
CL10814Contig1			2011.95	490.748	4.09976	5.08e-08	12213	gi|528490627|ref|XP_001920039.4|PREDICTED: low-density lipoprotein receptor-related protein 1B [Danio rerio]	0	sp|Q9NZR2|LRP1B_HUMAN	0	Low-density lipoprotein receptor-related protein 1B OS=Homo sapiens GN=LRP1B PE=1 SV=2				GO:0016021;GO:0005509	integral component of membrane|calcium ion binding
CL10815Contig1			6.23538	20.2073	0.308571	0.260638	841
CL10816Contig1			65.4715	95.2628	0.687273	0.483734	736
CL10817Contig1			95.6092	90.4515	1.05702	0.927875	841
CL10818Contig1			17.6669	21.1695	0.834545	0.873699	769
CL10819Contig1			32.2161	21.1695	1.52182	0.600735	754
CL1081Contig1			31.1769	26.943	1.15714	0.874325	1755	gi|528506550|ref|XP_697435.5|PREDICTED: usherin [Danio rerio]	0	sp|O75445|USH2A_HUMAN	6e-165	Usherin OS=Homo sapiens GN=USH2A PE=1 SV=3				GO:0060113;GO:0050953;GO:0042462;GO:0005604;GO:0045494;GO:0035315;GO:0060171;GO:0005518;GO:0002142;GO:0016324;GO:0007605;GO:0017022;GO:0048496;GO:0005737	inner ear receptor cell differentiation|sensory perception of light stimulus|eye photoreceptor cell development|basement membrane|photoreceptor cell maintenance|hair cell differentiation|stereocilium membrane|collagen binding|stereocilia ankle link complex|apical plasma membrane|sensory perception of sound|myosin binding|maintenance of organ identity|cytoplasm
CL10820Contig1			14.5492	8.66025	1.68	0.656727	711	gi|528510056|ref|XP_005170172.1|PREDICTED: uncharacterized protein LOC101885753 [Danio rerio]	7.49e-26	sp|P0CT40|TF29_SCHPO	8e-06	Transposon Tf2-9 polyprotein OS=Schizosaccharomyces pombe (strain 972 / ATCC 24843) GN=Tf2-9 PE=3 SV=1				GO:0006935;GO:0046872;GO:0004950;GO:0070098;GO:0007186;GO:0016021	chemotaxis|metal ion binding|chemokine receptor activity|chemokine-mediated signaling pathway|G-protein coupled receptor signaling pathway|integral component of membrane
CL10821Contig1			21.8238	16.3583	1.33412	0.772782	1001
CL10822Contig1			23.9023	62.5463	0.382154	0.140673	869
CL10823Contig1			16.6277	24.0563	0.6912	0.690613	685
CL10824Contig1			43.6477	67.3575	0.648	0.471168	1462
CL10825Contig1			12.4708	15.396	0.81	0.878617	1155	gi|181330416|ref|NP_001116713.1|nuclear receptor subfamily 1, group H, member 5 [Danio rerio]	5.62e-75	sp|Q3SZL0|NR1H4_BOVIN	2e-30	Bile acid receptor OS=Bos taurus GN=NR1H4 PE=2 SV=1				GO:0043401;GO:0008270;GO:0006355;GO:0004887;GO:0043565;GO:0003707;GO:0005634;GO:0006351	steroid hormone mediated signaling pathway|zinc ion binding|regulation of transcription, DNA-templated|thyroid hormone receptor activity|sequence-specific DNA binding|steroid hormone receptor activity|nucleus|transcription, DNA-templated
CL10826Contig1			11.4315	20.2073	0.565714	0.565974	527
CL10827Contig1			33.2554	59.6595	0.557419	0.357496	783
CL10828Contig1			39.4908	41.3768	0.954419	0.972432	999
CL10829Contig1	USP7, UBP15	ubiquitin carboxyl-terminal hydrolase 7	133.022	93.3383	1.42515	0.460549	3214	gi|528484682|ref|XP_001334225.2|PREDICTED: ubiquitin carboxyl-terminal hydrolase 64E-like [Danio rerio]	1.32e-76	sp|Q9VYQ8|UBP7_DROME	5e-25	Ubiquitin carboxyl-terminal hydrolase 7 OS=Drosophila melanogaster GN=Usp7 PE=1 SV=1	ko04068;ko05168;ko05169;ko05203	FoxO signaling pathway |Herpes simplex infection |Epstein-Barr virus infection |Viral carcinogenesis	4
CL1082Contig1			13.51	13.4715	1.00286	1	1075
CL10830Contig1			35.3338	16.3583	2.16	0.329211	1077
CL10831Contig1			33.2554	25.9808	1.28	0.761405	817
CL10832Contig1			7.27461	17.3205	0.42	0.422106	685
CL10833Contig1			44.6869	69.282	0.645	0.462335	1366
CL10834Contig1			57.1577	70.2443	0.813699	0.729958	650
CL10836Contig1			9.35307	10.5848	0.883636	0.982139	662
CL10837Contig1			11.4315	20.2073	0.565714	0.565974	569
CL10838Contig1			21.8238	22.1318	0.986087	1	787	gi|542216220|ref|XP_005448431.1|PREDICTED: sal-like protein 4-like isoform X2 [Oreochromis niloticus] >gi|542216222|ref|XP_005448432.1| PREDICTED: sal-like protein 4-like isoform X3 [Oreochromis niloticus]	4.47e-36	sp|Q62255|SALL3_MOUSE	4e-17	Sal-like protein 3 OS=Mus musculus GN=Sall3 PE=2 SV=2				GO:0000122;GO:0035118;GO:0045743;GO:0030326;GO:0001833;GO:0003676;GO:0046872;GO:0019827;GO:0043234;GO:0001843;GO:0000792;GO:0045944;GO:0003281;GO:0005634	negative regulation of transcription from RNA polymerase II promoter|embryonic pectoral fin morphogenesis|positive regulation of fibroblast growth factor receptor signaling pathway|embryonic limb morphogenesis|inner cell mass cell proliferation|nucleic acid binding|metal ion binding|stem cell maintenance|protein complex|neural tube closure|heterochromatin|positive regulation of transcription from…
CL10839Contig1			4.15692	17.3205	0.24	0.218025	541
CL1083Contig1			24.9415	16.3583	1.52471	0.640223	911
CL10840Contig1			25.9808	9.6225	2.7	0.278542	739
CL10841Contig1			14.5492	10.5848	1.37455	0.7995	626
CL10842Contig1			110.158	77.9423	1.41333	0.497265	1092	gi|47212835|emb|CAF90082.1|unnamed protein product [Tetraodon nigroviridis]	1.31e-54	sp|P30427|PLEC_RAT	1e-57	Plectin OS=Rattus norvegicus GN=Plec PE=1 SV=2				GO:0047485;GO:0008307;GO:0043034;GO:0009925;GO:0030506;GO:0031581;GO:0007584;GO:0007565;GO:0045111;GO:0016528;GO:0005925;GO:0030056;GO:0003779;GO:0030855;GO:0048471;GO:0005200;GO:0016324;GO:0042383	protein N-terminus binding|structural constituent of muscle|costamere|basal plasma membrane|ankyrin binding|hemidesmosome assembly|response to nutrient|female pregnancy|intermediate filament cytoskeleton|sarcoplasm|focal adhesion|hemidesmosome|actin binding|epithelial cell differentiation|perinuclear region of cytoplasm|structural constituent of cytoskeleton|apical plasma membrane|sarcolemma
CL10843Contig1			34.2946	30.792	1.11375	0.909583	1099
CL10844Contig1			637.048	693.783	0.918225	0.768038	4343	gi|17066696|gb|AAL35360.1|AF442732_3reverse transcriptase/ribonuclease H/putative methyltransferase [Tetraodon nigroviridis]	5.01e-82	sp|P21414|POL_GALV	3e-06	Pol polyprotein OS=Gibbon ape leukemia virus GN=pol PE=3 SV=1				GO:0003723;GO:0003964;GO:0006278	RNA binding|RNA-directed DNA polymerase activity|RNA-dependent DNA replication
CL10845Contig1			25.9808	3.849	6.75	0.0661193	771	gi|50080168|ref|NP_001001947.1|deafness, autosomal dominant 5 [Danio rerio] >gi|528503651|ref|XP_005158018.1| PREDICTED: deafness, autosomal dominant 5 isoform X1 [Danio rerio] >gi|47524511|gb|AAT34989.1| Dfna5 [Danio rerio] >gi|49258158|gb|AAH74049.1| Deafness, autosomal dominant 5 [Danio rerio]	1.79e-50	sp|Q7YS54|DFNA5_HORSE	2e-47	Non-syndromic hearing impairment protein 5 homolog OS=Equus caballus GN=DFNA5 PE=2 SV=1				GO:0005737;GO:0042472;GO:0009889;GO:0008285;GO:2001244	cytoplasm|inner ear morphogenesis|regulation of biosynthetic process|negative regulation of cell proliferation|positive regulation of intrinsic apoptotic signaling pathway
CL10846Contig1			22.8631	16.3583	1.39765	0.726293	1173
CL10847Contig1			95.6092	81.7913	1.16894	0.772537	1044	gi|440900009|gb|ELR51239.1|hypothetical protein M91_16214, partial [Bos mutus]	2.96e-08
CL10848Contig1			32.2161	19.245	1.674	0.521198	467
CL10849Contig1			12.4708	13.4715	0.925714	1	576
CL1084Contig1			39.4908	43.3013	0.912	0.913789	2036	gi|528502198|ref|XP_694558.2|PREDICTED: FH2 domain-containing protein 1-like [Danio rerio]	1.55e-170	sp|Q9C0D6|FHDC1_HUMAN	1e-83	FH2 domain-containing protein 1 OS=Homo sapiens GN=FHDC1 PE=1 SV=2
CL10850Contig1			27.02	23.094	1.17	0.874686	816
CL10851Contig1			51.9615	21.1695	2.45455	0.193092	1247
CL10852Contig1			15.5885	12.5093	1.24615	0.868908	796
CL10853Contig1	NUPL2, CG1	nucleoporin-like protein 2	207.846	394.523	0.526829	0.07327	723	gi|410911250|ref|XP_003969103.1|PREDICTED: nucleoporin-like protein 2-like [Takifugu rubripes]	6.62e-17	sp|Q6P0U9|NUPL2_DANRE	4e-18	Nucleoporin-like protein 2 OS=Danio rerio GN=nupl2 PE=2 SV=1	ko03013	RNA transport	1	GO:0005643;GO:0031965;GO:0046872;GO:0051028;GO:0015031	nuclear pore|nuclear membrane|metal ion binding|mRNA transport|protein transport
CL10854Contig1			23.9023	21.1695	1.12909	0.920277	670
CL10855Contig1			17.6669	16.3583	1.08	0.982804	645
CL10856Contig1			27.02	23.094	1.17	0.874686	791			sp|Q91VA6|PDIP2_MOUSE	4e-06	Polymerase delta-interacting protein 2 OS=Mus musculus GN=Poldip2 PE=2 SV=1
CL10857Contig1			1274.1	1365.43	0.933108	0.780827	6932	gi|528510088|ref|XP_696565.6|PREDICTED: AT-rich interactive domain-containing protein 1A [Danio rerio]	0	sp|A2BH40|ARI1A_MOUSE	0	AT-rich interactive domain-containing protein 1A OS=Mus musculus GN=Arid1a PE=1 SV=1				GO:0005634;GO:0003677	nucleus|DNA binding
CL10858Contig1			1110.94	1086.38	1.0226	0.932831	3934	gi|528515980|ref|XP_005170503.1|PREDICTED: p66 alpha isoform X3 [Danio rerio]	0	sp|Q86YP4|P66A_HUMAN	2e-119	Transcriptional repressor p66-alpha OS=Homo sapiens GN=GATAD2A PE=1 SV=1				GO:0043565;GO:0003700;GO:0006355;GO:0008270	sequence-specific DNA binding|sequence-specific DNA binding transcription factor activity|regulation of transcription, DNA-templated|zinc ion binding
CL10859Contig1			4.15692	19.245	0.216	0.17215	666
CL1085Contig1			21.8238	23.094	0.945	0.987761	1620	gi|68404160|ref|XP_696682.1|PREDICTED: ankyrin repeat domain-containing protein 33B [Danio rerio]	5.73e-170	sp|Q3U0L2|AN33B_MOUSE	2e-139	Ankyrin repeat domain-containing protein 33B OS=Mus musculus GN=Ankrd33b PE=2 SV=1
CL10860Contig1			14.5492	22.1318	0.657391	0.661855	906	gi|59933272|ref|NP_001012384.1|protein O-linked-mannose beta-1,4-N-acetylglucosaminyltransferase 2 [Danio rerio] >gi|82076793|sp|Q5NDE5.1|PMGT2_DANRE RecName: Full=Protein O-linked-mannose beta-1,4-N-acetylglucosaminyltransferase 2; Short=POMGnT2; AltName: Full=Extracellular O-linked N-acetylglucosamine transferase-like; AltName: Full=Glycosyltransferase-like domain-containing protein 2 >gi|56605…	6.08e-142	sp|Q5NDE5|PMGT2_DANRE	3e-179	Protein O-linked-mannose beta-1,4-N-acetylglucosaminyltransferase 2 OS=Danio rerio GN=pomgnt2 PE=2 SV=1				GO:0007420;GO:0048747;GO:0060041;GO:0005576;GO:0006493;GO:0005783;GO:0008375	brain development|muscle fiber development|retina development in camera-type eye|extracellular region|protein O-linked glycosylation|endoplasmic reticulum|acetylglucosaminyltransferase activity
CL10861Contig1			66.5108	246.336	0.27	0.00334735	3494	gi|528473954|ref|XP_005171678.1|PREDICTED: interferon-induced very large GTPase 1-like [Danio rerio]	0	sp|Q7Z2Y8|GVIN1_HUMAN	0	Interferon-induced very large GTPase 1 OS=Homo sapiens GN=GVINP1 PE=2 SV=2
CL10862Contig1			22.8631	32.7165	0.698824	0.6549	680
CL10863Contig1			16.6277	11.547	1.44	0.745655	927
CL10864Contig1			92.4915	70.2443	1.31671	0.609316	678
CL10865Contig1			17.6669	24.0563	0.7344	0.743257	901
CL10866Contig1			44.6869	12.5093	3.57231	0.0971887	811
CL10867Contig1			13.51	10.5848	1.27636	0.865489	501
CL10868Contig1			6.23538	6.73575	0.925714	1	551	gi|528514102|ref|XP_001337505.4|PREDICTED: cyclin-J-like [Danio rerio]	8.51e-87	sp|Q3TZI6|CCNJ_MOUSE	9e-74	Cyclin-J OS=Mus musculus GN=Ccnj PE=2 SV=2				GO:0005634	nucleus
CL10869Contig1			119.512	66.3953	1.8	0.247249	708
CL1086Contig1	glnA, GLUL	glutamine synthetase	47.8046	45.2258	1.05702	0.955131	1545	gi|327288158|ref|XP_003228795.1|PREDICTED: glutamine synthetase-like, partial [Anolis carolinensis]	4.87e-62	sp|Q9QY94|GLNA_ACOCA	2e-73	Glutamine synthetase OS=Acomys cahirinus GN=GLUL PE=2 SV=3	ko00250;ko00330;ko00630;ko00910;ko01230;ko02020;ko04724;ko04727	Alanine, aspartate and glutamate metabolism |Arginine and proline metabolism |Glyoxylate and dicarboxylate metabolism |Nitrogen metabolism |Biosynthesis of amino acids |Two-component system |Glutamatergic synapse |GABAergic synapse	8	GO:0042802;GO:0004356;GO:0008283;GO:0009749;GO:0005739;GO:0006542	identical protein binding|glutamate-ammonia ligase activity|cell proliferation|response to glucose|mitochondrion|glutamine biosynthetic process
CL10870Contig1			25.9808	14.4338	1.8	0.506257	635
CL10871Contig1			12.4708	15.396	0.81	0.878617	752
CL10872Contig1			53.0008	73.131	0.724737	0.580933	1001
CL10873Contig1			42.6084	13.4715	3.16286	0.134306	919
CL10874Contig1			34.2946	22.1318	1.54957	0.574621	1009
CL10875Contig1			30.1377	28.8675	1.044	0.989557	557
CL10876Contig1			9.35307	23.094	0.405	0.344991	487
CL10877Contig1			18.7061	23.094	0.81	0.837473	828
CL10878Contig1			17.6669	21.1695	0.834545	0.873699	501
CL10879Contig1			16.6277	14.4338	1.152	0.929464	620
CL1087Contig1	TNFSF14, LIGHT	tumor necrosis factor ligand superfamily member 14	29.0985	20.2073	1.44	0.665711	1285	gi|542233145|ref|XP_005454873.1|PREDICTED: tumor necrosis factor ligand superfamily member 14-like [Oreochromis niloticus]	1.54e-23	sp|P63306|TNFL6_MACNE	3e-11	Tumor necrosis factor ligand superfamily member 6 OS=Macaca nemestrina GN=FASLG PE=2 SV=1	ko04060;ko04064;ko05168	Cytokine-cytokine receptor interaction |NF-kappa B signaling pathway |Herpes simplex infection	3	GO:0005615;GO:0005125;GO:0016020;GO:0006955;GO:0005164	extracellular space|cytokine activity|membrane|immune response|tumor necrosis factor receptor binding
CL10880Contig1			13.51	32.7165	0.412941	0.28575	516
CL10881Contig1			21.8238	19.245	1.134	0.922738	504
CL10882Contig1			28.0592	34.641	0.81	0.795349	954
CL10883Contig1	OLFR	olfactory receptor	15.5885	8.66025	1.8	0.599344	660	gi|256274556|gb|ACU68502.1|olfactory receptor family F subfamily 600 member 1 [Salmo trutta]	1.57e-61	sp|Q8NGI2|O52N4_HUMAN	6e-29	Olfactory receptor 52N4 OS=Homo sapiens GN=OR52N4 PE=2 SV=2	ko04740	Olfactory transduction	1	GO:0004930;GO:0004984;GO:0005886;GO:0050911;GO:0007186;GO:0016021	G-protein coupled receptor activity|olfactory receptor activity|plasma membrane|detection of chemical stimulus involved in sensory perception of smell|G-protein coupled receptor signaling pathway|integral component of membrane
CL10884Contig1			24.9415	34.641	0.72	0.675001	748
CL10885Contig1			5665.88	5434.79	1.04252	0.843114	9310	gi|432944535|ref|XP_004083428.1|PREDICTED: MAX gene-associated protein-like [Oryzias latipes]	7.89e-152	sp|Q8IWI9|MGAP_HUMAN	4e-87	MAX gene-associated protein OS=Homo sapiens GN=MGA PE=1 SV=3				GO:0016160;GO:0016021;GO:0071339;GO:0004339;GO:0044245;GO:0004558;GO:0005667;GO:0032450;GO:0005983;GO:0006355;GO:0003677;GO:0046983;GO:0003700;GO:0016324;GO:0044281;GO:0030246;GO:0006351	amylase activity|integral component of membrane|MLL1 complex|glucan 1,4-alpha-glucosidase activity|polysaccharide digestion|alpha-1,4-glucosidase activity|transcription factor complex|maltose alpha-glucosidase activity|starch catabolic process|regulation of transcription, DNA-templated|DNA binding|protein dimerization activity|sequence-specific DNA binding transcription factor activity|apical pla…
CL10886Contig1			29.0985	47.1503	0.617143	0.482303	861
CL10887Contig1			46.7654	31.7543	1.47273	0.572137	698
CL10888Contig1			324.24	462.842	0.700541	0.280653	3641	gi|528511413|ref|XP_005160620.1|PREDICTED: cell division cycle-associated protein 4 isoform X1 [Danio rerio] >gi|528511415|ref|XP_005160621.1| PREDICTED: cell division cycle-associated protein 4 isoform X2 [Danio rerio] >gi|528511417|ref|XP_005160622.1| PREDICTED: cell division cycle-associated protein 4 isoform X3 [Danio rerio]	8.29e-99	sp|Q9BXL8|CDCA4_HUMAN	1e-43	Cell division cycle-associated protein 4 OS=Homo sapiens GN=CDCA4 PE=1 SV=1				GO:0005634	nucleus
CL10889Contig1	CLDN	claudin	8.31384	22.1318	0.375652	0.318879	883	gi|499018288|ref|XP_004559939.1|PREDICTED: claudin-19-like isoform X1 [Maylandia zebra] >gi|548348753|ref|XP_005726740.1| PREDICTED: claudin-19-like isoform X1 [Pundamilia nyererei] >gi|554848546|ref|XP_005934570.1| PREDICTED: claudin-19-like isoform X1 [Haplochromis burtoni]	6.68e-98	sp|Q5QT56|CLD19_RAT	1e-103	Claudin-19 OS=Rattus norvegicus GN=Cldn19 PE=2 SV=1	ko04514;ko04530;ko04670;ko05160	Cell adhesion molecules (CAMs) |Tight junction |Leukocyte transendothelial migration |Hepatitis C	4	GO:0016021;GO:0005923;GO:0005198;GO:0005886	integral component of membrane|tight junction|structural molecule activity|plasma membrane
CL1088Contig1			21.8238	33.6788	0.648	0.58227	1220
CL10890Contig1	GALNT	polypeptide N-acetylgalactosaminyltransferase	15.5885	16.3583	0.952941	1	953	gi|113677422|ref|NP_001038460.1|polypeptide N-acetylgalactosaminyltransferase 14 [Danio rerio] >gi|528512065|ref|XP_005160882.1| PREDICTED: polypeptide N-acetylgalactosaminyltransferase 14 isoform X1 [Danio rerio]	3.21e-120	sp|Q96FL9|GLT14_HUMAN	4e-106	Polypeptide N-acetylgalactosaminyltransferase 14 OS=Homo sapiens GN=GALNT14 PE=1 SV=1	ko00512	Mucin type O-glycan biosynthesis	1	GO:0016757;GO:0005794;GO:0006486;GO:0016021	transferase activity, transferring glycosyl groups|Golgi apparatus|protein glycosylation|integral component of membrane
CL10891Contig1	ELK1	ETS domain-containing protein Elk-1	19.7454	13.4715	1.46571	0.7073	766	gi|292616696|ref|XP_696294.3|PREDICTED: ETS domain-containing protein Elk-1 [Danio rerio]	5.33e-31	sp|P41971|ELK3_MOUSE	1e-25	ETS domain-containing protein Elk-3 OS=Mus musculus GN=Elk3 PE=2 SV=3	ko04010;ko04012;ko04014;ko04510;ko04910;ko04912;ko04921;ko05020;ko05140;ko05161;ko05166;ko05205;ko05213	MAPK signaling pathway |ErbB signaling pathway |Ras signaling pathway |Focal adhesion |Insulin signaling pathway |GnRH signaling pathway |Oxytocin signaling pathway |Prion diseases |Leishmaniasis |Hepatitis B |HTLV-I infection |Proteoglycans in cancer |Endometrial cancer	13	GO:0006355;GO:0003700;GO:0043565;GO:0005634	regulation of transcription, DNA-templated|sequence-specific DNA binding transcription factor activity|sequence-specific DNA binding|nucleus
CL10892Contig1			10.3923	35.6033	0.291892	0.141966	1132
CL10893Contig1			21.8238	47.1503	0.462857	0.275649	926
CL10894Contig1			32.2161	30.792	1.04625	0.984308	820
CL10895Contig1			25.9808	16.3583	1.58824	0.600513	733
CL10896Contig1			19.7454	13.4715	1.46571	0.7073	817	gi|528480327|ref|XP_005165568.1|PREDICTED: G-protein coupled receptor 98 isoform X1 [Danio rerio]	1.37e-91	sp|Q6JAN0|GPR98_DANRE	4e-106	G-protein coupled receptor 98 OS=Danio rerio GN=gpr98 PE=2 SV=1				GO:0016021;GO:0005509;GO:0060122;GO:0050910;GO:0004930;GO:0042462;GO:0045494;GO:0009986;GO:0007601;GO:0002142;GO:0017022;GO:0048496;GO:0005737;GO:0007218;GO:0005886	integral component of membrane|calcium ion binding|inner ear receptor stereocilium organization|detection of mechanical stimulus involved in sensory perception of sound|G-protein coupled receptor activity|eye photoreceptor cell development|photoreceptor cell maintenance|cell surface|visual perception|stereocilia ankle link complex|myosin binding|maintenance of organ identity|cytoplasm|neuropeptid…
CL10897Contig1			17.6669	23.094	0.765	0.784906	933
CL10898Contig1			25.9808	29.8298	0.870968	0.88659	740
CL10899Contig1			11.4315	13.4715	0.848571	0.929355	573
CL1089Contig1	EPHA6, EHK2	Eph receptor A6	249.415	285.788	0.872727	0.716613	3705	gi|528468395|ref|XP_001344560.5|PREDICTED: ephrin type-A receptor 6 isoform X1 [Danio rerio]	0	sp|Q62413|EPHA6_MOUSE	0	Ephrin type-A receptor 6 OS=Mus musculus GN=Epha6 PE=2 SV=2	ko04360	Axon guidance	1	GO:0006468;GO:0005887;GO:0005524;GO:0048013;GO:0005003	protein phosphorylation|integral component of plasma membrane|ATP binding|ephrin receptor signaling pathway|ephrin receptor activity
CL108Contig1			70.6677	15.396	4.59	0.0232231	2606	gi|528511546|ref|XP_696034.3|PREDICTED: kinesin family member 26Aa [Danio rerio]	0	sp|Q9ULI4|KI26A_HUMAN	6e-120	Kinesin-like protein KIF26A OS=Homo sapiens GN=KIF26A PE=2 SV=3				GO:0008017;GO:0007018;GO:0005524;GO:0005871;GO:0003777;GO:0005874	microtubule binding|microtubule-based movement|ATP binding|kinesin complex|microtubule motor activity|microtubule
CL10900Contig1			47.8046	62.5463	0.764308	0.66339	1538
CL10901Contig1			62.3538	38.49	1.62	0.435736	709
CL10902Contig1			11.4315	17.3205	0.66	0.702321	699
CL10903Contig1			12.4708	11.547	1.08	1	877	gi|50540446|ref|NP_001002689.1|GATA-binding protein 2b [Danio rerio] >gi|49900268|gb|AAH76462.1| GATA-binding protein 2b [Danio rerio] >gi|182890930|gb|AAI65802.1| Gata2b protein [Danio rerio]	1e-29	sp|P23770|GATA2_XENLA	2e-21	GATA-binding factor 2 OS=Xenopus laevis GN=gata2 PE=2 SV=1				GO:0001709;GO:0045650;GO:0060216;GO:0000980;GO:0035019;GO:0048873;GO:0043234;GO:0045766;GO:0006351;GO:0045654;GO:0070345;GO:0008134;GO:0021514;GO:2000178;GO:0035912;GO:0035065;GO:0001077;GO:0001892;GO:0045944;GO:0060872;GO:0021954;GO:0048821;GO:0070742;GO:0008270;GO:0000122;GO:0003682;GO:0021533;GO:0021983;GO:0042472;GO:0035854;GO:0045599;GO:0045648;GO:0060215;GO:0005634;GO:0048469;GO:0048663;GO:…	cell fate determination|negative regulation of macrophage differentiation|definitive hemopoiesis|RNA polymerase II distal enhancer sequence-specific DNA binding|somatic stem cell maintenance|homeostasis of number of cells within a tissue|protein complex|positive regulation of angiogenesis|transcription, DNA-templated|positive regulation of megakaryocyte differentiation|negative regulation of fat …
CL10904Contig1			6.23538	21.1695	0.294545	0.235895	597
CL10905Contig1			21.8238	13.4715	1.62	0.613901	555
CL10906Contig1			145.492	249.223	0.583784	0.183791	569
CL10907Contig1			20.7846	21.1695	0.981818	1	821
CL10908Contig1			15.5885	25.9808	0.6	0.56422	1098
CL10909Contig1			30.1377	39.4523	0.763902	0.717939	826
CL1090Contig1			64.4323	50.9993	1.2634	0.702742	1782	gi|498964833|ref|XP_004546080.1|PREDICTED: ankyrin repeat and SOCS box protein 14-like isoform X1 [Maylandia zebra] >gi|498964838|ref|XP_004546081.1| PREDICTED: ankyrin repeat and SOCS box protein 14-like isoform X2 [Maylandia zebra]	0	sp|A6NK59|ASB14_HUMAN	0	Ankyrin repeat and SOCS box protein 14 OS=Homo sapiens GN=ASB14 PE=2 SV=2				GO:0005622;GO:0016567;GO:0035556	intracellular|protein ubiquitination|intracellular signal transduction
CL10910Contig1			14.5492	11.547	1.26	0.867344	527
CL10911Contig1			43.6477	25.0185	1.74462	0.433205	933	gi|557154268|emb|CDI79912.1|hypothetical protein EPH_0008640 [Eimeria praecox]	6e-07
CL10912Contig1			273.318	211.695	1.29109	0.503321	510
CL10913Contig1			167.316	124.13	1.34791	0.502343	1029
CL10914Contig1			17.6669	35.6033	0.496216	0.371281	870
CL10915Contig1			44.6869	60.6218	0.737143	0.624544	659
CL10916Contig1			9.35307	7.698	1.215	0.942691	735	gi|548353706|ref|XP_005729097.1|PREDICTED: protein SOGA2-like isoform X1 [Pundamilia nyererei]	8.38e-31	sp|Q9Y4B5|SOGA2_HUMAN	2e-10	Protein SOGA2 OS=Homo sapiens GN=SOGA2 PE=1 SV=5
CL10917Contig1			50.9223	64.4708	0.789851	0.700427	1026
CL10918Contig1			32.2161	30.792	1.04625	0.984308	734
CL10919Contig1			41.5692	73.131	0.568421	0.340129	657
CL1091Contig1			53.0008	27.9053	1.89931	0.334597	1659
CL10920Contig1			12.4708	27.9053	0.446897	0.358058	746
CL10921Contig1			25.9808	15.396	1.6875	0.553388	663
CL10922Contig1			12.4708	12.5093	0.996923	1	443
CL10923Contig1			38.4515	57.735	0.666	0.521642	799
CL10924Contig1			22.8631	50.9993	0.448302	0.244039	802
CL10925Contig1			123.668	79.8668	1.54843	0.37694	2661	gi|528505842|ref|XP_005169886.1|PREDICTED: zinc finger protein 395a isoform X1 [Danio rerio] >gi|528505844|ref|XP_005169887.1| PREDICTED: zinc finger protein 395a isoform X2 [Danio rerio]	6.07e-157	sp|Q6DFC8|ZN395_XENLA	6e-95	Zinc finger protein 395 OS=Xenopus laevis GN=znf395 PE=2 SV=1				GO:0005737;GO:0006355;GO:0046872;GO:0003677;GO:0006351;GO:0005634	cytoplasm|regulation of transcription, DNA-templated|metal ion binding|DNA binding|transcription, DNA-templated|nucleus
CL10926Contig1			29.0985	10.5848	2.74909	0.249414	819
CL10927Contig1			183.944	100.074	1.83808	0.172673	851
CL10928Contig1			6.23538	11.547	0.54	0.643751	503
CL10929Contig1			16.6277	11.547	1.44	0.745655	623
CL1092Contig1	PPAP2	phosphatidate phosphatase	53.0008	45.2258	1.17191	0.815997	2109	gi|121583742|ref|NP_001073447.1|phosphatidic acid phosphatase type 2B [Danio rerio] >gi|118341433|gb|AAI27581.1| Zgc:158309 [Danio rerio]	3.02e-108	sp|Q3SZE3|LPP3_BOVIN	6e-81	Lipid phosphate phosphohydrolase 3 OS=Bos taurus GN=PPAP2B PE=2 SV=1	ko00561;ko00564;ko00565;ko00600;ko04666;ko04975;ko05231	Glycerolipid metabolism |Glycerophospholipid metabolism |Ether lipid metabolism |Sphingolipid metabolism |Fc gamma R-mediated phagocytosis |Fat digestion and absorption |Choline metabolism in cancer	7	GO:0016020;GO:0003824;GO:0008152	membrane|catalytic activity|metabolic process
CL10930Contig1			37.4123	22.1318	1.69043	0.486375	948
CL10931Contig1			29.0985	14.4338	2.016	0.409036	1087
CL10932Contig1			9755.26	7667.21	1.27233	0.245514	8771	gi|528479841|ref|XP_005165377.1|PREDICTED: spectrin beta chain, brain 1 isoform X1 [Danio rerio]	0	sp|Q01082|SPTB2_HUMAN	0	Spectrin beta chain, non-erythrocytic 1 OS=Homo sapiens GN=SPTBN1 PE=1 SV=2				GO:0003779;GO:0005543;GO:0005200;GO:0008091	actin binding|phospholipid binding|structural constituent of cytoskeleton|spectrin
CL10933Contig1			43.6477	33.6788	1.296	0.715998	984	gi|307597919|gb|ADN65970.1|thyrotroph embryonic factor 2 [Danio rerio]	1.98e-27	sp|P41224|TEF_RAT	1e-28	Thyrotroph embryonic factor OS=Rattus norvegicus GN=Tef PE=1 SV=3				GO:0006355;GO:0003700;GO:0043565;GO:0071482	regulation of transcription, DNA-templated|sequence-specific DNA binding transcription factor activity|sequence-specific DNA binding|cellular response to light stimulus
CL10934Contig1			22.8631	5.7735	3.96	0.17417	1036	gi|551494693|ref|XP_005798911.1|PREDICTED: chloride channel protein 1-like [Xiphophorus maculatus]	6.59e-69	sp|Q64347|CLCN1_MOUSE	3e-65	Chloride channel protein 1 OS=Mus musculus GN=Clcn1 PE=1 SV=3				GO:0030554;GO:0005247;GO:0034220;GO:0034765;GO:0044070;GO:0016021;GO:0006821	adenyl nucleotide binding|voltage-gated chloride channel activity|ion transmembrane transport|regulation of ion transmembrane transport|regulation of anion transport|integral component of membrane|chloride transport
CL10935Contig1			717.069	544.634	1.31661	0.342896	6233	gi|548397683|ref|XP_005737838.1|PREDICTED: peripheral-type benzodiazepine receptor-associated protein 1-like isoform X10 [Pundamilia nyererei]	0	sp|A1L0T3|SRB4D_MOUSE	0	Scavenger receptor cysteine-rich domain-containing group B protein OS=Mus musculus GN=Srcrb4d PE=2 SV=2
CL10936Contig1			28.0592	29.8298	0.940645	0.970096	689	gi|37678182|gb|AAP49009.1|transposase [Rana pipiens] >gi|39753972|tpg|DAA01561.1| TPA_exp: transposase [Rana pipiens]	3.63e-06
CL10937Contig1			113.276	80.829	1.40143	0.503817	1705
CL10938Contig1			39.4908	45.2258	0.873191	0.857357	1194
CL10939Contig1			120.551	0.96225	125.28	7.62e-08	886	gi|47222767|emb|CAG01734.1|unnamed protein product [Tetraodon nigroviridis]	1.3e-16	sp|Q8IW93|ARHGJ_HUMAN	5e-17	Rho guanine nucleotide exchange factor 19 OS=Homo sapiens GN=ARHGEF19 PE=1 SV=1				GO:0005096;GO:0005089;GO:0042060;GO:0032956;GO:0005543;GO:0005515;GO:0032321	GTPase activator activity|Rho guanyl-nucleotide exchange factor activity|wound healing|regulation of actin cytoskeleton organization|phospholipid binding|protein binding|positive regulation of Rho GTPase activity
CL1093Contig1			6.23538	30.792	0.2025	0.0877589	885
CL1093Contig2			0	4.81125	#VALUE!	0.390466	282
CL10940Contig1			24.9415	21.1695	1.17818	0.874619	814
CL10941Contig1			21.8238	17.3205	1.26	0.823925	504
CL10942Contig1			17.6669	21.1695	0.834545	0.873699	757
CL10943Contig1			16.6277	41.3768	0.40186	0.228241	675
CL10944Contig1			7.27461	42.339	0.171818	0.037209	899
CL10945Contig1			23.9023	19.245	1.242	0.82769	699
CL10946Contig1			20.7846	8.66025	2.4	0.377512	696	gi|167555244|ref|NP_001107909.1|uncharacterized protein LOC569746 precursor [Danio rerio] >gi|160773455|gb|AAI55324.1| Zgc:175108 protein [Danio rerio]	2.21e-27	sp|Q76B58|BRNP3_HUMAN	3e-28	BMP/retinoic acid-inducible neural-specific protein 3 OS=Homo sapiens GN=BRINP3 PE=1 SV=1				GO:0030425;GO:0007399;GO:0005576;GO:0043025;GO:0005783;GO:0045786	dendrite|nervous system development|extracellular region|neuronal cell body|endoplasmic reticulum|negative regulation of cell cycle
CL10947Contig1			19.7454	13.4715	1.46571	0.7073	522
CL10948Contig1			8.31384	12.5093	0.664615	0.757872	519
CL10949Contig1			17.6669	16.3583	1.08	0.982804	547
CL1094Contig1			725.383	938.194	0.773169	0.342966	3102	gi|432878245|ref|XP_004073287.1|PREDICTED: thioredoxin-related transmembrane protein 2-B-like [Oryzias latipes]	9.95e-106	sp|A8WG88|TMX2A_DANRE	5e-127	Thioredoxin-related transmembrane protein 2-A OS=Danio rerio GN=tmx2a PE=2 SV=1				GO:0045454;GO:0016021	cell redox homeostasis|integral component of membrane
CL10950Contig1	HES1	hairy and enhancer of split 1	93.5307	86.6025	1.08	0.894905	777	gi|37590864|gb|AAH59551.1|Her6 protein [Danio rerio]	1.31e-32	sp|Q14469|HES1_HUMAN	3e-36	Transcription factor HES-1 OS=Homo sapiens GN=HES1 PE=1 SV=1	ko03460;ko04330;ko04950	Fanconi anemia pathway |Notch signaling pathway |Maturity onset diabetes of the young	3	GO:0001757;GO:0045664;GO:0021794;GO:0007219;GO:0006355;GO:0003677;GO:0046983;GO:0005634;GO:0006351	somite specification|regulation of neuron differentiation|thalamus development|Notch signaling pathway|regulation of transcription, DNA-templated|DNA binding|protein dimerization activity|nucleus|transcription, DNA-templated
CL10951Contig1			209.925	274.241	0.765474	0.484059	689
CL10952Contig1			21.8238	20.2073	1.08	0.970239	598
CL10953Contig1			161.081	209.771	0.76789	0.523974	2095
CL10954Contig1			44.6869	25.9808	1.72	0.440304	1106
CL10955Contig1	SEMA3	semaphorin 3	13.51	13.4715	1.00286	1	998	gi|326671955|ref|XP_001921106.2|PREDICTED: semaphorin-3F isoform X1 [Danio rerio]	6.87e-169	sp|Q13275|SEM3F_HUMAN	7e-180	Semaphorin-3F OS=Homo sapiens GN=SEMA3F PE=2 SV=2	ko04360	Axon guidance	1	GO:0004872;GO:0007275;GO:0016020	receptor activity|multicellular organismal development|membrane
CL10956Contig1			13.51	12.5093	1.08	0.999872	544
CL10957Contig1			27.02	20.2073	1.33714	0.743991	698
CL10958Contig1			25.9808	8.66025	3	0.236603	842
CL10959Contig1			34.2946	42.339	0.81	0.774436	773
CL1095Contig1			94.57	2.88675	32.76	1.26e-05	1641
CL10960Contig1	ROBO3	roundabout, axon guidance receptor 3	11.4315	9.6225	1.188	0.938043	1128	gi|542245818|ref|XP_005459646.1|PREDICTED: roundabout homolog 2-like [Oreochromis niloticus]	1.07e-155	sp|Q9HCK4|ROBO2_HUMAN	5e-162	Roundabout homolog 2 OS=Homo sapiens GN=ROBO2 PE=1 SV=2	ko04360	Axon guidance	1	GO:0048675;GO:0005887;GO:0007155;GO:0071679;GO:0005515;GO:0048264;GO:0016199	axon extension|integral component of plasma membrane|cell adhesion|commissural neuron axon guidance|protein binding|determination of ventral identity|axon midline choice point recognition
CL10961Contig1			12.4708	13.4715	0.925714	1	671
CL10962Contig1			21.8238	13.4715	1.62	0.613901	665	gi|125813590|ref|XP_689812.2|PREDICTED: zinc-binding protein A33 [Danio rerio]	7.08e-25	sp|Q8R0K2|TRI31_MOUSE	7e-17	E3 ubiquitin-protein ligase TRIM31 OS=Mus musculus GN=Trim31 PE=1 SV=1				GO:0016020;GO:0005622;GO:0016817;GO:0008270;GO:0005525	membrane|intracellular|hydrolase activity, acting on acid anhydrides|zinc ion binding|GTP binding
CL10963Contig1			23.9023	22.1318	1.08	0.964987	1034	gi|499029538|ref|XP_004565487.1|PREDICTED: protein lifeguard 3-like [Maylandia zebra]	1.11e-07	sp|Q1LZ71|LFG2_BOVIN	2e-06	Protein lifeguard 2 OS=Bos taurus GN=FAIM2 PE=2 SV=1
CL10964Contig1			8.31384	5.7735	1.44	0.84971	464
CL10965Contig1			28.0592	43.3013	0.648	0.540554	1033	gi|528479567|ref|XP_005172010.1|PREDICTED: pleckstrin homology-like domain, family B, member 1a isoform X1 [Danio rerio]	1.1e-07
CL10966Contig1			5.19615	6.73575	0.771429	0.943097	422
CL10967Contig1			30.1377	4.81125	6.264	0.0583684	744
CL10968Contig1			1120.29	1046.93	1.07007	0.793422	3611	gi|528507668|ref|XP_005170009.1|PREDICTED: pleckstrin homology domain-containing family G member 7 isoform X2 [Danio rerio]	0	sp|Q6ZR37|PKHG7_HUMAN	1e-103	Pleckstrin homology domain-containing family G member 7 OS=Homo sapiens GN=PLEKHG7 PE=2 SV=1				GO:0035023;GO:0005543;GO:0050790;GO:0005089	regulation of Rho protein signal transduction|phospholipid binding|regulation of catalytic activity|Rho guanyl-nucleotide exchange factor activity
CL10969Contig1			69.6284	79.8668	0.871807	0.814136	860
CL1096Contig1			33.2554	69.282	0.48	0.231643	1040
CL10970Contig1			18.7061	100.074	0.186923	0.00633632	948
CL10971Contig1			13.51	7.698	1.755	0.642231	538
CL10972Contig1			33.2554	11.547	2.88	0.206575	562
CL10973Contig1			31.1769	33.6788	0.925714	0.945779	954
CL10974Contig1			7.27461	8.66025	0.84	0.965602	464
CL10975Contig1			78.9815	72.1688	1.0944	0.883259	799
CL10976Contig1			41.5692	36.5655	1.13684	0.872201	1116
CL10977Contig1			28.0592	16.3583	1.71529	0.527367	654
CL10978Contig1			3.11769	34.641	0.09	0.0172303	1052	gi|292621115|ref|XP_001336552.3|PREDICTED: C1q-related factor-like [Danio rerio]	2.33e-77	sp|Q4ZJM9|C1QL4_MOUSE	3e-08	Complement C1q-like protein 4 OS=Mus musculus GN=C1ql4 PE=1 SV=1
CL10979Contig1			28.0592	25.9808	1.08	0.955899	702
CL1097Contig1			49.8831	24.0563	2.0736	0.288025	1619
CL10980Contig1			12.4708	14.4338	0.864	0.937866	550
CL10981Contig1			17.6669	25.9808	0.68	0.665313	475
CL10982Contig1			6.23538	15.396	0.405	0.430479	653
CL10983Contig1			37.4123	14.4338	2.592	0.227012	652
CL10984Contig1			22.8631	24.0563	0.9504	0.991551	481
CL10985Contig1			85.2169	61.584	1.38375	0.557246	978
CL10986Contig1	GNAZ	guanine nucleotide-binding protein G(z) subunit alpha	27.02	16.3583	1.65176	0.56292	699	gi|498924745|ref|XP_004538254.1|PREDICTED: guanine nucleotide-binding protein G(z) subunit alpha-like [Maylandia zebra] >gi|542223858|ref|XP_005451368.1| PREDICTED: guanine nucleotide-binding protein G(z) subunit alpha-like [Oreochromis niloticus] >gi|548385004|ref|XP_005735362.1| PREDICTED: guanine nucleotide-binding protein G(z) subunit alpha-like [Pundamilia nyererei] >gi|554863582|ref|XP_0059…	2.04e-105	sp|P19627|GNAZ_RAT	5e-128	Guanine nucleotide-binding protein G(z) subunit alpha OS=Rattus norvegicus GN=Gnaz PE=2 SV=3	ko04730	Long-term depression	1	GO:0004871;GO:0006184;GO:0031683;GO:0003924;GO:0007188;GO:0005525	signal transducer activity|GTP catabolic process|G-protein beta/gamma-subunit complex binding|GTPase activity|adenylate cyclase-modulating G-protein coupled receptor signaling pathway|GTP binding
CL10987Contig1			37.4123	74.0933	0.504935	0.252355	1578	gi|542263760|ref|XP_005466528.1|PREDICTED: uncharacterized protein LOC102077590 [Oreochromis niloticus]	1.17e-10
CL10988Contig1			35.3338	37.5278	0.941538	0.960114	901
CL10989Contig1			23.9023	18.2828	1.30737	0.77996	779
CL1098Contig1			40.53	57.735	0.702	0.576559	1983	gi|532164696|ref|NP_001269102.1|eyes absent 4 [Danio rerio]	0	sp|Q9Z191|EYA4_MOUSE	0	Eyes absent homolog 4 OS=Mus musculus GN=Eya4 PE=2 SV=2				GO:0042472;GO:0048923;GO:0001964;GO:0035050	inner ear morphogenesis|posterior lateral line neuromast hair cell differentiation|startle response|embryonic heart tube development
CL10990Contig1			17.6669	2.88675	6.12	0.133096	335
CL10991Contig1			281.631	238.638	1.18016	0.659879	830
CL10992Contig1			53.0008	47.1503	1.12408	0.869538	1025
CL10993Contig1			16.6277	25.0185	0.664615	0.651829	990
CL10994Contig1			40.53	54.8483	0.738947	0.639936	1036
CL10995Contig1			9.35307	14.4338	0.648	0.717529	573
CL10996Contig1			83.1384	30.792	2.7	0.0952259	2233	gi|52218948|ref|NP_001004548.1|T-cell activation Rho GTPase-activating protein [Danio rerio] >gi|51859257|gb|AAH81595.1| T-cell activation GTPase activating protein [Danio rerio]	1.38e-167	sp|Q8N103|TAGAP_HUMAN	8e-61	T-cell activation Rho GTPase-activating protein OS=Homo sapiens GN=TAGAP PE=2 SV=1				GO:0005096;GO:0007165;GO:0005622	GTPase activator activity|signal transduction|intracellular
CL10997Contig1			31.1769	42.339	0.736364	0.670026	1378
CL10998Contig1			43.6477	27.9053	1.56414	0.525962	888
CL10999Contig1			12.4708	24.0563	0.5184	0.475633	949
CL1099Contig1			7.27461	13.4715	0.54	0.612282	359	gi|554838436|ref|XP_005929671.1|PREDICTED: polycystic kidney disease protein 1-like 2-like [Haplochromis burtoni]	3.35e-25	sp|Q7Z442|PK1L2_HUMAN	2e-24	Polycystic kidney disease protein 1-like 2 OS=Homo sapiens GN=PKD1L2 PE=1 SV=4				GO:0016021;GO:0007218;GO:0030246;GO:0005509	integral component of membrane|neuropeptide signaling pathway|carbohydrate binding|calcium ion binding
CL1099Contig2			25.9808	24.0563	1.08	0.960234	1362	gi|528486267|ref|XP_002662959.2|PREDICTED: im:7138475, partial [Danio rerio]	0	sp|Q7Z442|PK1L2_HUMAN	0	Polycystic kidney disease protein 1-like 2 OS=Homo sapiens GN=PKD1L2 PE=1 SV=4				GO:0016021;GO:0007218;GO:0030246;GO:0005509	integral component of membrane|neuropeptide signaling pathway|carbohydrate binding|calcium ion binding
CL109Contig1	COL12A	collagen, type XII, alpha	869.836	754.404	1.15301	0.602652	11679	gi|528512431|ref|XP_005170810.1|PREDICTED: collagen alpha-1(XII) chain-like isoform X2 [Danio rerio]	0	sp|Q60847|COCA1_MOUSE	0	Collagen alpha-1(XII) chain OS=Mus musculus GN=Col12a1 PE=2 SV=3	ko04974	Protein digestion and absorption	1	GO:0005581	collagen trimer
CL10Contig1	RP-L6e, RPL6	large subunit ribosomal protein L6e	21193	23284.5	0.910176	0.664327	7578	gi|15293875|gb|AAK95130.1|ribosomal protein L6 [Ictalurus punctatus]	4.32e-108	sp|Q02878|RL6_HUMAN	2e-110	60S ribosomal protein L6 OS=Homo sapiens GN=RPL6 PE=1 SV=3	ko03010	Ribosome	1	GO:0009790;GO:0005840;GO:0031016;GO:0003735;GO:0006412	embryo development|ribosome|pancreas development|structural constituent of ribosome|translation
CL10Contig2			48.8438	66.3953	0.735652	0.610767	930
CL10Contig3			84.1777	111.621	0.754138	0.577481	808
CL10Contig4			12.4708	3.849	3.24	0.368299	444
CL10Contig5			151.728	135.677	1.1183	0.809824	1062
CL11000Contig1			8.31384	6.73575	1.23429	0.945461	425
CL11001Contig1			36.3731	74.0933	0.490909	0.234788	877
CL11002Contig1			22.8631	31.7543	0.72	0.68728	567
CL11003Contig1			103.923	186.677	0.556701	0.186827	3125
CL11004Contig1			32.2161	23.094	1.395	0.680272	917
CL11005Contig1			454.144	640.859	0.708649	0.252515	878
CL11006Contig1			5.19615	50.037	0.103846	0.00796352	719
CL11007Contig1			20.7846	15.396	1.35	0.768547	623
CL11008Contig1			20.7846	18.2828	1.13684	0.924007	797	gi|326675461|ref|XP_003200360.1|PREDICTED: myc target protein 1 homolog [Danio rerio]	2.5e-50	sp|Q5SNQ9|MYCT1_DANRE	1e-21	Myc target protein 1 homolog OS=Danio rerio GN=myct1 PE=3 SV=1				GO:0035162;GO:0005634	embryonic hemopoiesis|nucleus
CL11009Contig1			40.53	40.4145	1.00286	1	930
CL1100Contig1			80.0207	122.206	0.654803	0.393903	2370	gi|283549201|ref|NP_001164500.1|ribonuclease ZC3H12A [Danio rerio]	3.78e-46	sp|A6QQJ8|ZC12A_BOVIN	9e-43	Ribonuclease ZC3H12A OS=Bos taurus GN=ZC3H12A PE=2 SV=1				GO:0001525;GO:0045019;GO:0032715;GO:0045600;GO:0004519;GO:0006915;GO:0046872;GO:0032720;GO:0032088;GO:2000379;GO:0010629;GO:0030154;GO:0010628;GO:0010884;GO:0010508;GO:0005737;GO:0071222;GO:0005634;GO:0005886	angiogenesis|negative regulation of nitric oxide biosynthetic process|negative regulation of interleukin-6 production|positive regulation of fat cell differentiation|endonuclease activity|apoptotic process|metal ion binding|negative regulation of tumor necrosis factor production|negative regulation of NF-kappaB transcription factor activity|positive regulation of reactive oxygen species metabolic…
CL11010Contig1			29.0985	50.9993	0.570566	0.40284	720
CL11011Contig1			38.4515	8.66025	4.44	0.0756007	899
CL11012Contig1			19.7454	15.396	1.2825	0.819054	826
CL11013Contig1			48.8438	59.6595	0.81871	0.753454	756
CL11014Contig1	TJP1, ZO1	tight junction protein 1	12.4708	15.396	0.81	0.878617	750	gi|528521995|ref|XP_003201509.2|PREDICTED: tight junction protein ZO-1-like [Danio rerio]	2.01e-11				ko04520;ko04530;ko04540;ko05110;ko05120;ko05132	Adherens junction |Tight junction |Gap junction |Vibrio cholerae infection |Epithelial cell signaling in Helicobacter pylori infection |Salmonella infection	6
CL11015Contig1			55.0792	63.5085	0.867273	0.823546	662
CL11016Contig1			33.2554	19.245	1.728	0.490636	1110	gi|194578803|ref|NP_001124128.1|uncharacterized protein LOC100170821 [Danio rerio] >gi|189442497|gb|AAI67480.1| Zgc:175145 protein [Danio rerio]	6.97e-144	sp|Q5SVL6|RPGP2_MOUSE	4e-131	Rap1 GTPase-activating protein 2 OS=Mus musculus GN=Rap1gap2 PE=2 SV=1				GO:0005096;GO:0051056;GO:0043547	GTPase activator activity|regulation of small GTPase mediated signal transduction|positive regulation of GTPase activity
CL11017Contig1			10.3923	12.5093	0.830769	0.919834	522
CL11018Contig1			13.51	66.3953	0.203478	0.0221324	874
CL11019Contig1			48.8438	33.6788	1.45029	0.581024	832
CL1101Contig1	STXBP1, MUNC18-1	syntaxin-binding protein 1	68.5892	46.188	1.485	0.507228	1758	gi|148232800|ref|NP_001082845.1|syntaxin binding protein 1b [Danio rerio] >gi|326680741|ref|XP_003201607.1| PREDICTED: syntaxin-binding protein 1-like [Danio rerio] >gi|213624746|gb|AAI71526.1| Si:rp71-10d23.3 [Danio rerio] >gi|213624768|gb|AAI71552.1| Si:rp71-10d23.3 [Danio rerio]	1.48e-41	sp|P61765|STXB1_RAT	3e-27	Syntaxin-binding protein 1 OS=Rattus norvegicus GN=Stxbp1 PE=1 SV=1	ko04721	Synaptic vesicle cycle	1	GO:0006904	vesicle docking involved in exocytosis
CL11020Contig1			23.9023	38.49	0.621	0.522757	1106
CL11021Contig1			8.31384	28.8675	0.288	0.172622	333
CL11022Contig1	SQSTM1	sequestosome 1	2587.68	2428.72	1.06545	0.778786	811	gi|47207916|emb|CAF90222.1|unnamed protein product [Tetraodon nigroviridis]	3.86e-38	sp|Q5RBA5|SQSTM_PONAB	2e-19	Sequestosome-1 OS=Pongo abelii GN=SQSTM1 PE=2 SV=1	ko04380	Osteoclast differentiation	1	GO:0008270	zinc ion binding
CL11023Contig1	RIPK3	receptor-interacting serine/threonine-protein kinase 3	263.965	351.221	0.751562	0.421055	2863	gi|213515524|ref|NP_001133945.1|receptor-interacting serine/threonine-protein kinase 4 [Salmo salar] >gi|209155918|gb|ACI34191.1| Receptor-interacting serine/threonine-protein kinase 4 [Salmo salar]	3.57e-86	sp|Q9Z2P5|RIPK3_RAT	3e-43	Receptor-interacting serine/threonine-protein kinase 3 OS=Rattus norvegicus GN=Ripk3 PE=1 SV=2	ko04623;ko04668	Cytosolic DNA-sensing pathway |TNF signaling pathway	2	GO:0006468;GO:0005524;GO:0004674	protein phosphorylation|ATP binding|protein serine/threonine kinase activity
CL11024Contig1			20.7846	10.5848	1.96364	0.490086	707
CL11025Contig1			12.4708	19.245	0.648	0.672263	608
CL11026Contig1			35.3338	21.1695	1.66909	0.506936	804
CL11027Contig1			22.8631	34.641	0.66	0.593818	605
CL11028Contig1			18.7061	14.4338	1.296	0.816101	858
CL11029Contig1			60.2754	29.8298	2.02065	0.271192	795
CL1102Contig1	GRIN2D	glutamate receptor ionotropic, NMDA 2D	95.6092	369.504	0.25875	0.000681623	3505	gi|528509386|ref|XP_001921158.3|PREDICTED: glutamate receptor ionotropic, NMDA 2D [Danio rerio]	0	sp|Q62645|NMDE4_RAT	0	Glutamate receptor ionotropic, NMDA 2D OS=Rattus norvegicus GN=Grin2d PE=1 SV=2	ko04020;ko04024;ko04080;ko04713;ko04720;ko04724;ko05010;ko05014;ko05030;ko05031;ko05033;ko05034	Calcium signaling pathway |cAMP signaling pathway |Neuroactive ligand-receptor interaction |Circadian entrainment |Long-term potentiation |Glutamatergic synapse |Alzheimer's disease |Amyotrophic lateral sclerosis (ALS) |Cocaine addiction |Amphetamine addiction |Nicotine addiction |Alcoholism	12	GO:0005234;GO:0030054;GO:0035249;GO:0022843;GO:0008344;GO:0001964;GO:0050966;GO:0016595;GO:0035235;GO:0017146;GO:0060079;GO:0042165;GO:0004972;GO:0045211;GO:0034220;GO:0051930	extracellular-glutamate-gated ion channel activity|cell junction|synaptic transmission, glutamatergic|voltage-gated cation channel activity|adult locomotory behavior|startle response|detection of mechanical stimulus involved in sensory perception of pain|glutamate binding|ionotropic glutamate receptor signaling pathway|N-methyl-D-aspartate selective glutamate receptor complex|regulation of excita…
CL11030Contig1			298.259	222.28	1.34182	0.430573	681
CL11031Contig1			31.1769	42.339	0.736364	0.670026	1637
CL11032Contig1			28.0592	20.2073	1.38857	0.70399	834	gi|51230529|ref|NP_001003727.1|kelch-like protein 31 [Danio rerio] >gi|528497087|ref|XP_005156548.1| PREDICTED: kelch-like protein 31 isoform X1 [Danio rerio] >gi|82202820|sp|Q6Q7X9.1|KLH31_DANRE RecName: Full=Kelch-like protein 31; AltName: Full=Kelch repeat and BTB domain-containing protein 1; AltName: Full=Kelch-like protein Klhl >gi|46251288|gb|AAS84610.1| kelch-like protein Klhl [Danio rerio…	3.65e-103	sp|Q6Q7X9|KLH31_DANRE	3e-128	Kelch-like protein 31 OS=Danio rerio GN=klhl31 PE=2 SV=1
CL11033Contig1	CISH	cytokine inducible SH2-containing protein	27.02	14.4338	1.872	0.471766	1137	gi|225706080|gb|ACO08886.1|Cytokine-inducible SH2-containing protein [Osmerus mordax]	6.55e-36	sp|Q9PW70|CISH_CHICK	2e-31	Cytokine-inducible SH2-containing protein OS=Gallus gallus GN=CISH PE=2 SV=1	ko04630;ko04917	Jak-STAT signaling pathway |Prolactin signaling pathway	2	GO:0005622;GO:0016567;GO:0035556	intracellular|protein ubiquitination|intracellular signal transduction
CL11034Contig1			30.1377	32.7165	0.921176	0.941809	1227
CL11035Contig1			23.9023	22.1318	1.08	0.964987	739
CL11036Contig1			0	29.8298	#VALUE!	0.00218111	495
CL11037Contig1			32.2161	33.6788	0.956571	0.983569	702
CL11038Contig1			4.15692	15.396	0.27	0.276978	279
CL11039Contig1			53.0008	36.5655	1.44947	0.56962	827
CL1103Contig1			76.9031	137.602	0.558881	0.231871	3562	gi|528479025|ref|XP_003198671.2|PREDICTED: rho GTPase-activating protein 20 isoform X1 [Danio rerio]	0	sp|Q9P2F6|RHG20_HUMAN	7e-87	Rho GTPase-activating protein 20 OS=Homo sapiens GN=ARHGAP20 PE=1 SV=2
CL11040Contig1	NDST4	heparan sulfate N-deacetylase/N-sulfotransferase NDST4	37.4123	12.5093	2.99077	0.17256	989	gi|149638028|ref|XP_001508071.1|PREDICTED: bifunctional heparan sulfate N-deacetylase/N-sulfotransferase 4 [Ornithorhynchus anatinus]	1.54e-11	sp|Q9H3R1|NDST4_HUMAN	6e-14	Bifunctional heparan sulfate N-deacetylase/N-sulfotransferase 4 OS=Homo sapiens GN=NDST4 PE=2 SV=1	ko00534	Glycosaminoglycan biosynthesis - heparan sulfate / heparin	1	GO:0016021;GO:0019213;GO:0000139;GO:0015012;GO:0030210;GO:0015016	integral component of membrane|deacetylase activity|Golgi membrane|heparan sulfate proteoglycan biosynthetic process|heparin biosynthetic process|[heparan sulfate]-glucosamine N-sulfotransferase activity
CL11041Contig1			69.6284	60.6218	1.14857	0.821912	1613	gi|410895195|ref|XP_003961085.1|PREDICTED: ORM1-like protein 3-like [Takifugu rubripes]	9.76e-45	sp|Q5XJR6|ORML3_DANRE	3e-55	ORM1-like protein 3 OS=Danio rerio GN=ormdl3 PE=2 SV=1				GO:0035339;GO:0005789;GO:0005515;GO:0016021;GO:0006672	SPOTS complex|endoplasmic reticulum membrane|protein binding|integral component of membrane|ceramide metabolic process
CL11042Contig1			20.7846	10.5848	1.96364	0.490086	939
CL11043Contig1			15.5885	32.7165	0.476471	0.363045	922
CL11044Contig1			33.2554	40.4145	0.822857	0.797045	856
CL11045Contig1			10.3923	2.88675	3.6	0.384131	453
CL11046Contig1			35.3338	21.1695	1.66909	0.506936	749
CL11047Contig1			32.2161	76.0178	0.423797	0.15534	1024
CL11048Contig1			25.9808	19.245	1.35	0.740192	735
CL11049Contig1	E1.13.11.11, TDO2	tryptophan 2,3-dioxygenase	6.23538	27.9053	0.223448	0.117936	981	gi|41054107|ref|NP_956150.1|tryptophan 2,3-dioxygenase B [Danio rerio] >gi|82187727|sp|Q7SY53.1|T23OB_DANRE RecName: Full=Tryptophan 2,3-dioxygenase B; Short=TDO-B; AltName: Full=Tryptamin 2,3-dioxygenase B; AltName: Full=Tryptophan oxygenase B; Short=TO-B; Short=TRPO-B; AltName: Full=Tryptophan pyrrolase B; AltName: Full=Tryptophanase B >gi|32766521|gb|AAH55123.1| Tryptophan 2,3-dioxygenase b [D…	1.52e-120	sp|Q7SY53|T23OB_DANRE	2e-153	Tryptophan 2,3-dioxygenase B OS=Danio rerio GN=tdo2b PE=2 SV=1	ko00380	Tryptophan metabolism	1	GO:0005829;GO:0055114;GO:0019441;GO:0046872;GO:0019825;GO:0004833;GO:0020037;GO:0016597;GO:0019442	cytosol|oxidation-reduction process|tryptophan catabolic process to kynurenine|metal ion binding|oxygen binding|tryptophan 2,3-dioxygenase activity|heme binding|amino acid binding|tryptophan catabolic process to acetyl-CoA
CL1104Contig1			53.0008	130.866	0.405	0.0784796	1505
CL11050Contig1			15.5885	12.5093	1.24615	0.868908	803
CL11051Contig1			22.8631	33.6788	0.678857	0.623752	812
CL11052Contig1			4.15692	80.829	0.0514286	0.000171169	613
CL11053Contig1			66.5108	106.81	0.622703	0.362858	3469	gi|47086107|ref|NP_998437.1|junction-mediating and -regulatory protein [Danio rerio] >gi|82185655|sp|Q6NVC9.1|JMY_DANRE RecName: Full=Junction-mediating and -regulatory protein >gi|45829830|gb|AAH68186.1| Zgc:77377 [Danio rerio]	7.37e-81	sp|Q6NVC9|JMY_DANRE	5e-89	Junction-mediating and -regulatory protein OS=Danio rerio GN=jmy PE=2 SV=1				GO:0006281;GO:0005856;GO:0070358;GO:0034314;GO:0031252;GO:0003779;GO:0070060;GO:0005737;GO:0005634	DNA repair|cytoskeleton|actin polymerization-dependent cell motility|Arp2/3 complex-mediated actin nucleation|cell leading edge|actin binding|'de novo' actin filament nucleation|cytoplasm|nucleus
CL11054Contig1	EHHADH	enoyl-CoA hydratase / 3-hydroxyacyl-CoA dehydrogenase / 3,2-trans-enoyl-CoA isomerase	22.8631	12.5093	1.82769	0.519073	1156	gi|46309503|ref|NP_996951.1|peroxisomal bifunctional enzyme [Danio rerio] >gi|82185947|sp|Q6NYL3.1|ECHP_DANRE RecName: Full=Peroxisomal bifunctional enzyme; Short=PBE; Short=PBFE; Includes: RecName: Full=Enoyl-CoA hydratase/3,2-trans-enoyl-CoA isomerase; Includes: RecName: Full=3-hydroxyacyl-CoA dehydrogenase >gi|42542964|gb|AAH66545.1| Enoyl-Coenzyme A, hydratase/3-hydroxyacyl Coenzyme A dehydro…	8.29e-119	sp|Q6NYL3|ECHP_DANRE	6e-146	Peroxisomal bifunctional enzyme OS=Danio rerio GN=ehhadh PE=2 SV=1	ko00071;ko00280;ko00310;ko00362;ko00380;ko00410;ko00627;ko00640;ko00650;ko00930;ko01200;ko01212;ko03320;ko04146	Fatty acid degradation |Valine, leucine and isoleucine degradation |Lysine degradation |Benzoate degradation |Tryptophan metabolism |beta-Alanine metabolism |Aminobenzoate degradation |Propanoate metabolism |Butanoate metabolism |Caprolactam degradation |Carbon metabolism |Fatty acid metabolism |PPAR signaling pathway |Peroxisome	14	GO:0016829;GO:0005777;GO:0005739;GO:0019899;GO:0005102;GO:0003857;GO:0006635;GO:0006475;GO:0016853;GO:0050662;GO:0005634	lyase activity|peroxisome|mitochondrion|enzyme binding|receptor binding|3-hydroxyacyl-CoA dehydrogenase activity|fatty acid beta-oxidation|internal protein amino acid acetylation|isomerase activity|coenzyme binding|nucleus
CL11055Contig1			21.8238	15.396	1.4175	0.72063	995
CL11056Contig1			16.6277	32.7165	0.508235	0.403263	566
CL11057Contig1			18.7061	21.1695	0.883636	0.927363	709
CL11058Contig1	CACNA2D4	voltage-dependent calcium channel alpha-2/delta-4	28.0592	4.81125	5.832	0.0738172	786	gi|528521512|ref|XP_001920592.4|PREDICTED: voltage-dependent calcium channel subunit alpha-2/delta-4 [Danio rerio]	2.47e-127	sp|Q5RJF7|CA2D4_MOUSE	1e-117	Voltage-dependent calcium channel subunit alpha-2/delta-4 OS=Mus musculus GN=Cacna2d4 PE=2 SV=1	ko04010;ko04260;ko04261;ko04921;ko05410;ko05412;ko05414	MAPK signaling pathway |Cardiac muscle contraction |Adrenergic signaling in cardiomyocytes |Oxytocin signaling pathway |Hypertrophic cardiomyopathy (HCM) |Arrhythmogenic right ventricular cardiomyopathy (ARVC) |Dilated cardiomyopathy (DCM)	7
CL11059Contig1			7.27461	20.2073	0.36	0.319182	527
CL1105Contig1			44.6869	72.1688	0.6192	0.416779	920
CL1105Contig2			145.492	171.281	0.849438	0.71152	1125
CL11060Contig1			17.6669	33.6788	0.524571	0.418622	938	gi|399923541|dbj|BAM36070.1|forkhead box P3b, partial [Cyprinus carpio]	2.02e-10	sp|Q2LE08|FXP1B_DANRE	2e-09	Forkhead box protein P1-B OS=Danio rerio GN=foxp1b PE=2 SV=1
CL11061Contig1			8.31384	9.6225	0.864	0.974446	481
CL11062Contig1			14.5492	16.3583	0.889412	0.952461	690
CL11063Contig1			48.8438	39.4523	1.23805	0.756038	1141
CL11064Contig1			11.4315	10.5848	1.08	1	543
CL11065Contig1	B3GALT2	beta-1,3-galactosyltransferase 2	32.2161	25.9808	1.24	0.797854	1230	gi|557000474|ref|XP_006002998.1|PREDICTED: beta-1,3-galactosyltransferase 2-like [Latimeria chalumnae]	9.74e-113	sp|Q5R5Y3|B3GT2_PONAB	8e-136	Beta-1,3-galactosyltransferase 2 OS=Pongo abelii GN=B3GALT2 PE=2 SV=1	ko00601	Glycosphingolipid biosynthesis - lacto and neolacto series	1	GO:0008499;GO:0005794;GO:0009312;GO:0006486;GO:0016021	UDP-galactose:beta-N-acetylglucosamine beta-1,3-galactosyltransferase activity|Golgi apparatus|oligosaccharide biosynthetic process|protein glycosylation|integral component of membrane
CL11066Contig1			37.4123	3.849	9.72	0.0168178	855
CL11067Contig1			7.27461	15.396	0.4725	0.508515	820	gi|326667724|ref|XP_691552.5|PREDICTED: teneurin-1 [Danio rerio]	9.01e-75	sp|Q9W6V6|TEN1_CHICK	9e-70	Teneurin-1 OS=Gallus gallus GN=TENM1 PE=1 SV=1				GO:0005887;GO:0090316;GO:0016607;GO:0007218;GO:0033138;GO:0006351;GO:0005576;GO:0005794;GO:0046982;GO:0043406;GO:0005856;GO:0016363;GO:0006950;GO:0048471;GO:0030838;GO:0042803;GO:0005783;GO:0006359;GO:0051491	integral component of plasma membrane|positive regulation of intracellular protein transport|nuclear speck|neuropeptide signaling pathway|positive regulation of peptidyl-serine phosphorylation|transcription, DNA-templated|extracellular region|Golgi apparatus|protein heterodimerization activity|positive regulation of MAP kinase activity|cytoskeleton|nuclear matrix|response to stress|perinuclear re…
CL11068Contig1			384.515	398.372	0.965217	0.92	749
CL11069Contig1			28.0592	18.2828	1.53474	0.615961	774
CL1106Contig1			37.4123	26.943	1.38857	0.663612	2089	gi|528518248|ref|XP_001923862.3|PREDICTED: zinc finger protein castor homolog 1 isoform X1 [Danio rerio]	0	sp|Q86V15|CASZ1_HUMAN	0	Zinc finger protein castor homolog 1 OS=Homo sapiens GN=CASZ1 PE=1 SV=4				GO:0046872	metal ion binding
CL11070Contig1			727.461	625.463	1.16308	0.597169	725
CL11071Contig1			33.2554	11.547	2.88	0.206575	687
CL11072Contig1			10.3923	5.7735	1.8	0.679149	699	gi|189520391|ref|XP_001923837.1|PREDICTED: myoD family inhibitor domain-containing protein-like [Danio rerio]	1.18e-36	sp|Q98SK0|MDFIC_XENLA	1e-14	MyoD family inhibitor domain-containing protein OS=Xenopus laevis GN=mdfic PE=2 SV=1
CL11073Contig1			24.9415	73.131	0.341053	0.0869556	711	gi|317768003|ref|NP_001187170.1|novel immune-type receptor 13 [Ictalurus punctatus] >gi|144687056|gb|ABP02019.1| novel immune-type receptor 13 [Ictalurus punctatus]	8.61e-06
CL11074Contig1			1.03923	32.7165	0.0317647	0.00511986	881
CL11075Contig1			27.02	16.3583	1.65176	0.56292	677
CL11076Contig1			71.7069	47.1503	1.52082	0.475954	835
CL11077Contig1			15.5885	18.2828	0.852632	0.906223	743
CL11078Contig1			24.9415	25.9808	0.96	0.998524	851
CL11079Contig1			64.4323	50.037	1.28769	0.679011	948
CL1107Contig1			61.3146	71.2065	0.861081	0.805183	1508
CL11080Contig1			28.0592	47.1503	0.595102	0.451064	888
CL11081Contig1			9.35307	10.5848	0.883636	0.982139	668
CL11082Contig1			15.5885	20.2073	0.771429	0.807873	746
CL11083Contig1			17.6669	12.5093	1.41231	0.752448	640
CL11084Contig1			57.1577	25.0185	2.28462	0.211073	996
CL11085Contig1			296.181	761.14	0.389128	0.00219472	5565	gi|528473954|ref|XP_005171678.1|PREDICTED: interferon-induced very large GTPase 1-like [Danio rerio]	0	sp|Q7Z2Y8|GVIN1_HUMAN	0	Interferon-induced very large GTPase 1 OS=Homo sapiens GN=GVINP1 PE=2 SV=2
CL11086Contig1			36.3731	9.6225	3.78	0.112727	832
CL11087Contig1	ATG7	ubiquitin-like modifier-activating enzyme ATG7	611.068	611.029	1.00006	1	4416	gi|542244296|ref|XP_003454618.2|PREDICTED: ubiquitin-like modifier-activating enzyme ATG7-like isoform X1 [Oreochromis niloticus]	0	sp|Q9D906|ATG7_MOUSE	0	Ubiquitin-like modifier-activating enzyme ATG7 OS=Mus musculus GN=Atg7 PE=1 SV=1	ko04140	Regulation of autophagy	1	GO:0005737;GO:0003824;GO:0006914	cytoplasm|catalytic activity|autophagy
CL11088Contig1			20.7846	19.245	1.08	0.973089	478
CL11089Contig1			41.5692	37.5278	1.10769	0.903562	1175	gi|528470648|ref|XP_005163390.1|PREDICTED: uncharacterized protein LOC101882377 [Danio rerio]	4.67e-08
CL1108Contig1			20.7846	29.8298	0.696774	0.665955	1066
CL11090Contig1			319.044	284.826	1.12014	0.754405	798
CL11091Contig1			652.637	0	Inf	2.67e-26	1875	gi|190194238|ref|NP_001121725.1|uncharacterized protein LOC565611 [Danio rerio] >gi|159155609|gb|AAI54522.1| Zgc:172090 protein [Danio rerio]	1.6e-49	sp|Q96F15|GIMA5_HUMAN	2e-30	GTPase IMAP family member 5 OS=Homo sapiens GN=GIMAP5 PE=1 SV=1				GO:0005525	GTP binding
CL11092Contig1	F2RL3, PAR4	coagulation factor II (thrombin) receptor-like 3	15.5885	10.5848	1.47273	0.737957	871	gi|528500399|ref|XP_001333055.3|PREDICTED: proteinase-activated receptor 4-like [Danio rerio]	5.6e-41	sp|Q920E0|PAR4_RAT	3e-27	Proteinase-activated receptor 4 OS=Rattus norvegicus GN=F2rl3 PE=2 SV=1	ko04015;ko04080;ko04611;ko05200	Rap1 signaling pathway |Neuroactive ligand-receptor interaction |Platelet activation |Pathways in cancer	4	GO:0007596;GO:0070493;GO:0051281;GO:0015057;GO:0016021	blood coagulation|thrombin receptor signaling pathway|positive regulation of release of sequestered calcium ion into cytosol|thrombin receptor activity|integral component of membrane
CL11093Contig1			35.3338	41.3768	0.853953	0.837734	514
CL11094Contig1			17.6669	4.81125	3.672	0.244779	611
CL11095Contig1			36.3731	94.3005	0.385714	0.0952875	558
CL11096Contig1			23.9023	15.396	1.5525	0.632285	1089	gi|528478721|ref|XP_001920348.4|PREDICTED: uncharacterized protein LOC567743 [Danio rerio]	3.8e-54
CL11097Contig1	SV2	MFS transporter, VNT family, synaptic vesicle glycoprotein 2	36.3731	44.2635	0.821739	0.786555	701	gi|528521156|ref|XP_005161575.1|PREDICTED: synaptic vesicle glycoprotein 2B-like [Danio rerio]	1.62e-09	sp|Q7L1I2|SV2B_HUMAN	2e-16	Synaptic vesicle glycoprotein 2B OS=Homo sapiens GN=SV2B PE=2 SV=1	ko04512	ECM-receptor interaction	1
CL11098Contig1			25.9808	15.396	1.6875	0.553388	650
CL11099Contig1			16.6277	18.2828	0.909474	0.964573	524
CL1109Contig1			89.3738	40.4145	2.21143	0.162678	1742
CL110Contig1	SMO	smoothened	41.5692	50.9993	0.815094	0.763012	2247	gi|15077855|gb|AAK83380.1|AF395809_1smoothened [Danio rerio]	3.83e-133	sp|O42224|SMO_CHICK	1e-100	Smoothened homolog (Fragment) OS=Gallus gallus GN=SMO PE=2 SV=1	ko04340;ko05200;ko05205;ko05217	Hedgehog signaling pathway |Pathways in cancer |Proteoglycans in cancer |Basal cell carcinoma	4	GO:0021696;GO:0035143;GO:0060844;GO:0002053;GO:0016021;GO:0021520;GO:0021523;GO:0008406;GO:0042693;GO:0009952;GO:0030239;GO:0031290;GO:0014003;GO:0021561;GO:0048745;GO:0048846;GO:0042475;GO:0004930;GO:0031102;GO:0035479;GO:0021984;GO:0009880;GO:0007283;GO:0001947;GO:0021904;GO:0060041;GO:0035912;GO:0048795;GO:0050679;GO:0048557;GO:0060956;GO:0048702;GO:0021938;GO:0010002;GO:0021537;GO:0001649;GO:…	cerebellar cortex morphogenesis|caudal fin morphogenesis|arterial endothelial cell fate commitment|positive regulation of mesenchymal cell proliferation|integral component of membrane|spinal cord motor neuron cell fate specification|somatic motor neuron differentiation|gonad development|muscle cell fate commitment|anterior/posterior pattern specification|myofibril assembly|retinal ganglion cell a…
CL11100Contig1			40.53	20.2073	2.00571	0.347571	1127
CL11101Contig1	ARHGEF4, ASEF	Rho guanine nucleotide exchange factor 4	15.5885	12.5093	1.24615	0.868908	1207	gi|291190230|ref|NP_001167091.1|Rho guanine nucleotide exchange factor 4 [Salmo salar] >gi|223648074|gb|ACN10795.1| Rho guanine nucleotide exchange factor 4 [Salmo salar]	0	sp|Q9NR80|ARHG4_HUMAN	0	Rho guanine nucleotide exchange factor 4 OS=Homo sapiens GN=ARHGEF4 PE=1 SV=3	ko04810	Regulation of actin cytoskeleton	1	GO:0035023;GO:0005543;GO:0035556;GO:0005089	regulation of Rho protein signal transduction|phospholipid binding|intracellular signal transduction|Rho guanyl-nucleotide exchange factor activity
CL11102Contig1			55.0792	34.641	1.59	0.472681	747
CL11103Contig1			58.1969	68.3198	0.851831	0.793634	837
CL11104Contig1			30.1377	15.396	1.9575	0.421022	725
CL11105Contig1			0	36.5655	#VALUE!	0.000759817	721
CL11106Contig1			12.4708	25.9808	0.48	0.412981	783
CL11107Contig1			64.4323	24.0563	2.6784	0.127314	891
CL11108Contig1			18.7061	39.4523	0.474146	0.323322	1085	gi|123708138|ref|NP_001074100.1|protein RD3 [Danio rerio] >gi|120538692|gb|AAI29456.1| Retinal degeneration 3 [Danio rerio]	7.63e-79	sp|Q7Z3Z2|RD3_HUMAN	9e-62	Protein RD3 OS=Homo sapiens GN=RD3 PE=2 SV=1				GO:0060041	retina development in camera-type eye
CL11109Contig1			47.8046	34.641	1.38	0.635954	677
CL1110Contig1	NRXN	neurexin	12.4708	14.4338	0.864	0.937866	1339	gi|121583810|ref|NP_001073490.1|neurexin 1a precursor [Danio rerio] >gi|347602363|sp|A1XQX0.1|NR1AA_DANRE RecName: Full=Neurexin-1a; AltName: Full=Neurexin Ia-alpha; AltName: Full=Neurexin-1a-alpha; Flags: Precursor >gi|109137012|gb|ABG25161.1| neurexin 1a alpha [Danio rerio]	0	sp|A1XQX0|NR1AA_DANRE	0	Neurexin-1a OS=Danio rerio GN=nrxn1a PE=2 SV=1	ko04514	Cell adhesion molecules (CAMs)	1	GO:0090129;GO:0046872;GO:0007269;GO:0007416;GO:0007155;GO:0051965;GO:0016021	positive regulation of synapse maturation|metal ion binding|neurotransmitter secretion|synapse assembly|cell adhesion|positive regulation of synapse assembly|integral component of membrane
CL11110Contig1			24.9415	30.792	0.81	0.807674	1032
CL11111Contig1			8.31384	14.4338	0.576	0.638753	345
CL11112Contig1			57.1577	11.547	4.95	0.0288391	917
CL11113Contig1			6.23538	13.4715	0.462857	0.52659	735
CL11114Contig1			68.5892	45.2258	1.5166	0.485325	643
CL11115Contig1			37.4123	6.73575	5.55429	0.050209	743
CL11116Contig1			15.5885	7.698	2.025	0.528035	848	gi|528511560|ref|XP_698040.6|PREDICTED: LOW QUALITY PROTEIN: nesprin-1 [Danio rerio]	5.15e-76	sp|Q8NF91|SYNE1_HUMAN	2e-48	Nesprin-1 OS=Homo sapiens GN=SYNE1 PE=1 SV=4				GO:0003779;GO:0016021	actin binding|integral component of membrane
CL11117Contig1			349.181	241.525	1.44574	0.304049	3177	gi|50540006|ref|NP_001002469.1|N-ethylmaleimide-sensitive factor attachment protein, gamma [Danio rerio] >gi|49903100|gb|AAH76346.1| Zgc:92890 [Danio rerio] >gi|182890096|gb|AAI64093.1| Zgc:92890 protein [Danio rerio]	8.37e-108	sp|P81127|SNAG_BOVIN	6e-108	Gamma-soluble NSF attachment protein OS=Bos taurus GN=NAPG PE=1 SV=3				GO:0005739;GO:0006886	mitochondrion|intracellular protein transport
CL11118Contig1			639.127	539.823	1.18396	0.568326	3784	gi|554827412|ref|XP_005924311.1|PREDICTED: uncharacterized protein LOC102309397 isoform X1 [Haplochromis burtoni]	3.87e-99	sp|A8KBE0|OXR1_XENTR	4e-12	Oxidation resistance protein 1 OS=Xenopus tropicalis GN=oxr1 PE=2 SV=2				GO:0016998	cell wall macromolecule catabolic process
CL11119Contig1			23.9023	27.9053	0.856552	0.874576	693	gi|194578985|ref|NP_001124111.1|regulator of G-protein signaling 19 [Danio rerio] >gi|190339632|gb|AAI62961.1| Zgc:194426 [Danio rerio] >gi|190339646|gb|AAI62988.1| Zgc:194426 [Danio rerio]	6.69e-08
CL1111Contig1			29.0985	24.0563	1.2096	0.833869	1707	gi|528505000|ref|XP_005158482.1|PREDICTED: uncharacterized protein LOC101886504 [Danio rerio]	0							GO:0046872;GO:0003676;GO:0015074	metal ion binding|nucleic acid binding|DNA integration
CL11120Contig1			38.4515	0	Inf	0.000450305	739
CL11121Contig1			32.2161	13.4715	2.39143	0.29292	826
CL11122Contig1			41.5692	24.0563	1.728	0.449654	628
CL11123Contig1			31.1769	60.6218	0.514286	0.296437	734
CL11124Contig1			15.5885	11.547	1.35	0.804517	868
CL11125Contig1			65.4715	62.5463	1.04677	0.956343	684
CL11126Contig1			37.4123	25.9808	1.44	0.628017	676
CL11127Contig1			30.1377	27.9053	1.08	0.951916	873	gi|548389834|ref|XP_005736110.1|PREDICTED: lens fiber membrane intrinsic protein-like [Pundamilia nyererei] >gi|47216320|emb|CAG03357.1| unnamed protein product [Tetraodon nigroviridis]	6.34e-93	sp|P56563|LMIP_MOUSE	4e-100	Lens fiber membrane intrinsic protein OS=Mus musculus GN=Lim2 PE=1 SV=2				GO:0005212;GO:0016021	structural constituent of eye lens|integral component of membrane
CL11128Contig1			14.5492	21.1695	0.687273	0.704317	754
CL11129Contig1			17.6669	29.8298	0.592258	0.529682	763
CL1112Contig1			9.35307	13.4715	0.694286	0.776943	1140	gi|238550177|ref|NP_001032663.2|DnaJ (Hsp40) homolog, subfamily B, member 5-like [Danio rerio]	4.19e-99	sp|O89114|DNJB5_MOUSE	7e-57	DnaJ homolog subfamily B member 5 OS=Mus musculus GN=Dnajb5 PE=2 SV=1				GO:0006457;GO:0006986;GO:0051082;GO:0005634;GO:0000122;GO:0005829	protein folding|response to unfolded protein|unfolded protein binding|nucleus|negative regulation of transcription from RNA polymerase II promoter|cytosol
CL11130Contig1	EPHA7, EHK3, HEK11	EphA7	13.51	4.81125	2.808	0.4017	648	gi|528484533|ref|XP_005172262.1|PREDICTED: ephrin type-B receptor 5-like [Danio rerio]	1.25e-39	sp|O42422|EPHA7_CHICK	2e-23	Ephrin type-A receptor 7 OS=Gallus gallus GN=EPHA7 PE=2 SV=1	ko04360	Axon guidance	1	GO:0050730;GO:0005887;GO:0048755;GO:0070372;GO:0022407;GO:0031952;GO:0048013;GO:0043281;GO:0045499;GO:0007420;GO:0006468;GO:0005004;GO:0008046;GO:0050919;GO:0031290;GO:0043525;GO:0005524	regulation of peptidyl-tyrosine phosphorylation|integral component of plasma membrane|branching morphogenesis of a nerve|regulation of ERK1 and ERK2 cascade|regulation of cell-cell adhesion|regulation of protein autophosphorylation|ephrin receptor signaling pathway|regulation of cysteine-type endopeptidase activity involved in apoptotic process|chemorepellent activity|brain development|protein ph…
CL11131Contig1			39.4908	44.2635	0.892174	0.885289	708
CL11132Contig1			58.1969	45.2258	1.28681	0.691127	890
CL11133Contig1			19.7454	30.792	0.64125	0.588272	801
CL11134Contig1			30.1377	27.9053	1.08	0.951916	806
CL11135Contig1			11.4315	34.641	0.33	0.183487	713
CL11136Contig1			24.9415	20.2073	1.23429	0.829235	858			sp|P54704|SP85_DICDI	2e-06	Spore coat protein SP85 OS=Dictyostelium discoideum GN=pspB PE=1 SV=2
CL11137Contig1			134.061	167.432	0.80069	0.616406	1550	gi|189519261|ref|XP_001334865.2|PREDICTED: tripartite motif-containing protein 16 isoformX1 [Danio rerio]	5.62e-50	sp|Q14258|TRI25_HUMAN	4e-16	E3 ubiquitin/ISG15 ligase TRIM25 OS=Homo sapiens GN=TRIM25 PE=1 SV=2				GO:0008270;GO:0005622	zinc ion binding|intracellular
CL11138Contig1			42.6084	29.8298	1.42839	0.616592	850
CL11139Contig1			428.163	441.673	0.969412	0.927837	2815	gi|50540020|ref|NP_001002480.1|uncharacterized protein LOC436753 precursor [Danio rerio] >gi|49903081|gb|AAH76331.1| Zgc:92871 [Danio rerio]	1.31e-48	sp|Q9CPT4|CS010_MOUSE	2e-40	UPF0556 protein C19orf10 homolog OS=Mus musculus GN=D17Wsu104e PE=2 SV=1
CL1113Contig1			60.2754	37.5278	1.60615	0.448972	1417
CL11140Contig1			383.476	441.673	0.868235	0.666648	662
CL11141Contig1			41.5692	50.9993	0.815094	0.763012	844
CL11142Contig1			21.8238	11.547	1.89	0.505296	1147	gi|542217086|ref|XP_005448760.1|PREDICTED: plexin-D1 [Oreochromis niloticus]	1.48e-136	sp|Q9Y4D7|PLXD1_HUMAN	5e-104	Plexin-D1 OS=Homo sapiens GN=PLXND1 PE=1 SV=3				GO:0071526;GO:0007411;GO:0035476;GO:0007416;GO:0005622;GO:0060666;GO:0043542;GO:0048048;GO:0030334;GO:0005887;GO:0017154;GO:0002040;GO:0005515;GO:0001569;GO:0045765	semaphorin-plexin signaling pathway|axon guidance|angioblast cell migration|synapse assembly|intracellular|dichotomous subdivision of terminal units involved in salivary gland branching|endothelial cell migration|embryonic eye morphogenesis|regulation of cell migration|integral component of plasma membrane|semaphorin receptor activity|sprouting angiogenesis|protein binding|patterning of blood ves…
CL11143Contig1			156.924	144.338	1.0872	0.85788	1053
CL11144Contig1			22.8631	34.641	0.66	0.593818	724
CL11145Contig1			44.6869	28.8675	1.548	0.531589	712
CL11146Contig1			96.6484	94.3005	1.0249	0.977023	664
CL11147Contig1			24.9415	16.3583	1.52471	0.640223	741
CL11148Contig1	PABPC	polyadenylate-binding protein	3051.18	4128.05	0.739133	0.163268	1613	gi|544465933|ref|XP_005569165.1|PREDICTED: polyadenylate-binding protein 1-like isoform X5 [Macaca fascicularis]	5.01e-41	sp|Q9EPH8|PABP1_RAT	2e-40	Polyadenylate-binding protein 1 OS=Rattus norvegicus GN=Pabpc1 PE=1 SV=1	ko03013;ko03015;ko03018	RNA transport |mRNA surveillance pathway |RNA degradation	3	GO:0031047;GO:0000184;GO:0006413;GO:0008022;GO:0000166;GO:1900153;GO:0045727;GO:0005829;GO:0071013;GO:0010494;GO:0048255;GO:2000623;GO:0008143;GO:0060213;GO:0000289;GO:0008494;GO:0000398;GO:0006378;GO:0003729	gene silencing by RNA|nuclear-transcribed mRNA catabolic process, nonsense-mediated decay|translational initiation|protein C-terminus binding|nucleotide binding|positive regulation of nuclear-transcribed mRNA catabolic process, deadenylation-dependent decay|positive regulation of translation|cytosol|catalytic step 2 spliceosome|cytoplasmic stress granule|mRNA stabilization|negative regulation of …
CL11149Contig1			23.9023	8.66025	2.76	0.28536	661
CL1114Contig1			42.6084	36.5655	1.16526	0.840788	2314	gi|320089545|ref|NP_001188473.1|WD repeat-containing protein 17 [Danio rerio]	0	sp|Q8IZU2|WDR17_HUMAN	0	WD repeat-containing protein 17 OS=Homo sapiens GN=WDR17 PE=2 SV=2
CL11150Contig1			12.4708	18.2828	0.682105	0.719425	838
CL11151Contig1			28.0592	19.245	1.458	0.660112	1072	gi|528495290|ref|XP_002663935.3|PREDICTED: protein TANC2 [Danio rerio]	7.91e-105	sp|Q9HCD6|TANC2_HUMAN	5e-76	Protein TANC2 OS=Homo sapiens GN=TANC2 PE=1 SV=3
CL11152Contig1			13.51	29.8298	0.452903	0.352217	692
CL11153Contig1			6.23538	29.8298	0.209032	0.0968417	749
CL11154Contig1			36.3731	80.829	0.45	0.174669	900
CL11155Contig1			24.9415	31.7543	0.785455	0.772818	1039
CL11156Contig1			50.9223	28.8675	1.764	0.396869	966
CL11157Contig1			0	29.8298	#VALUE!	0.00218111	679
CL11158Contig1			10.3923	33.6788	0.308571	0.166923	736
CL11159Contig1			28.0592	10.5848	2.65091	0.271703	725
CL1115Contig1			7.27461	21.1695	0.343636	0.290805	229
CL1115Contig2			123.668	124.13	0.996279	1	2358
CL11160Contig1			292.024	401.258	0.72777	0.353355	3002	gi|432941547|ref|XP_004082900.1|PREDICTED: ras-related and estrogen-regulated growth inhibitor-like [Oryzias latipes]	8.51e-54	sp|Q8R367|RERG_MOUSE	1e-57	Ras-related and estrogen-regulated growth inhibitor OS=Mus musculus GN=Rerg PE=2 SV=1				GO:0005829;GO:0030308;GO:0007264;GO:0009725;GO:0008285;GO:0006184;GO:0003924;GO:0016020;GO:0005525;GO:0005634	cytosol|negative regulation of cell growth|small GTPase mediated signal transduction|response to hormone|negative regulation of cell proliferation|GTP catabolic process|GTPase activity|membrane|GTP binding|nucleus
CL11161Contig1			57.1577	50.037	1.14231	0.843361	1184
CL11162Contig1			33.2554	14.4338	2.304	0.3057	736
CL11163Contig1			35.3338	3.849	9.18	0.021527	850	gi|432964233|ref|XP_004086887.1|PREDICTED: uncharacterized protein LOC101171476 [Oryzias latipes]	2.28e-07
CL11164Contig1			23.9023	18.2828	1.30737	0.77996	681
CL11165Contig1			27.02	38.49	0.702	0.635074	678
CL11166Contig1			40.53	38.49	1.053	0.96694	897
CL11167Contig1			56.1184	35.6033	1.57622	0.47784	1152
CL11168Contig1			80.0207	77.9423	1.02667	0.978951	728
CL11169Contig1			24.9415	19.245	1.296	0.783002	678
CL1116Contig1			36.3731	31.7543	1.14545	0.873377	2218	gi|528520759|ref|XP_001920375.4|PREDICTED: DENN domain-containing protein 2A [Danio rerio]	0	sp|Q9ULE3|DEN2A_HUMAN	1e-169	DENN domain-containing protein 2A OS=Homo sapiens GN=DENND2A PE=2 SV=4				GO:0017112;GO:0015629;GO:0042147	Rab guanyl-nucleotide exchange factor activity|actin cytoskeleton|retrograde transport, endosome to Golgi
CL11170Contig1			2.07846	88.527	0.0234783	1.31e-05	964
CL11171Contig1			21.8238	65.433	0.333529	0.0932882	636
CL11172Contig1			59.2361	25.9808	2.28	0.206333	979
CL11173Contig1	ATBF1	AT-binding transcription factor 1	16.6277	18.2828	0.909474	0.964573	644	gi|528507389|ref|XP_692222.4|PREDICTED: zinc finger homeobox protein 3 [Danio rerio]	2.04e-34	sp|Q15911|ZFHX3_HUMAN	3e-34	Zinc finger homeobox protein 3 OS=Homo sapiens GN=ZFHX3 PE=1 SV=2	ko04550	Signaling pathways regulating pluripotency of stem cells	1	GO:0008270;GO:0005739;GO:0044212;GO:0005667;GO:0007517;GO:0045662;GO:0019899;GO:0000122;GO:0043565;GO:0003700;GO:0045663;GO:0005634;GO:0006351	zinc ion binding|mitochondrion|transcription regulatory region DNA binding|transcription factor complex|muscle organ development|negative regulation of myoblast differentiation|enzyme binding|negative regulation of transcription from RNA polymerase II promoter|sequence-specific DNA binding|sequence-specific DNA binding transcription factor activity|positive regulation of myoblast differentiation|…
CL11174Contig1			21.8238	8.66025	2.52	0.343945	429
CL11175Contig1			16.6277	23.094	0.72	0.731297	840
CL11176Contig1			43.6477	66.3953	0.657391	0.487766	778
CL11177Contig1			22.8631	13.4715	1.69714	0.571421	823	gi|528471076|ref|XP_692160.3|PREDICTED: bestrophin-4-like [Danio rerio]	1.74e-25	sp|O88870|BEST1_MOUSE	1e-18	Bestrophin-1 OS=Mus musculus GN=Best1 PE=2 SV=3				GO:0034707;GO:0051924;GO:0030321;GO:0050908;GO:0016323;GO:0005254	chloride channel complex|regulation of calcium ion transport|transepithelial chloride transport|detection of light stimulus involved in visual perception|basolateral plasma membrane|chloride channel activity
CL11178Contig1			267.082	420.503	0.635149	0.185943	842
CL11179Contig1			18.7061	16.3583	1.14353	0.926646	743	gi|528510171|ref|XP_005159685.1|PREDICTED: tumor protein D52 isoform X2 [Danio rerio]	1.08e-09
CL1117Contig1			60.2754	47.1503	1.27837	0.695261	1373
CL11180Contig1			10.3923	24.0563	0.432	0.369284	846
CL11181Contig1	GRIA3	glutamate receptor 3	9.35307	9.6225	0.972	1	468	gi|410914066|ref|XP_003970509.1|PREDICTED: glutamate receptor 3-like [Takifugu rubripes]	2.35e-74	sp|P19492|GRIA3_RAT	8e-86	Glutamate receptor 3 OS=Rattus norvegicus GN=Gria3 PE=1 SV=1	ko04024;ko04080;ko04713;ko04723;ko04724;ko04728;ko04730;ko05031;ko05033;ko05202	cAMP signaling pathway |Neuroactive ligand-receptor interaction |Circadian entrainment |Retrograde endocannabinoid signaling |Glutamatergic synapse |Dopaminergic synapse |Long-term depression |Amphetamine addiction |Nicotine addiction |Transcriptional misregulation in cancers	10	GO:0045211;GO:0030054;GO:0005234;GO:0006811;GO:0004970;GO:0016021;GO:0035235	postsynaptic membrane|cell junction|extracellular-glutamate-gated ion channel activity|ion transport|ionotropic glutamate receptor activity|integral component of membrane|ionotropic glutamate receptor signaling pathway
CL11182Contig1			23.9023	35.6033	0.671351	0.604832	570
CL11183Contig1			18.7061	26.943	0.694286	0.677869	904
CL11184Contig1			5.19615	25.0185	0.207692	0.120294	832
CL11185Contig1	UNC5	netrin receptor unc-5	4.15692	11.547	0.36	0.450017	575	gi|153792557|ref|NP_001093454.1|netrin receptor UNC5C precursor [Danio rerio] >gi|81230838|gb|ABB59710.1| Unc5C [Danio rerio]	2.07e-20	sp|Q7T2Z5|UNC5C_CHICK	1e-21	Netrin receptor UNC5C OS=Gallus gallus GN=UNC5C PE=2 SV=1	ko04360	Axon guidance	1	GO:0033564;GO:0005042;GO:0007420;GO:0043065;GO:0030334;GO:0038007;GO:0005886	anterior/posterior axon guidance|netrin receptor activity|brain development|positive regulation of apoptotic process|regulation of cell migration|netrin-activated signaling pathway|plasma membrane
CL11186Contig1			381.398	676.462	0.563812	0.0599487	5202	gi|554859148|ref|XP_005939708.1|PREDICTED: protein Dok-7-like isoform X1 [Haplochromis burtoni]	5.42e-147	sp|Q18PD9|DOK7_TAKRU	8e-113	Protein Dok-7 OS=Takifugu rubripes GN=dok7 PE=2 SV=1				GO:0005543;GO:0005158	phospholipid binding|insulin receptor binding
CL11187Contig1			17.6669	17.3205	1.02	1	832	gi|528482694|ref|XP_001334673.5|PREDICTED: tyrosine-protein kinase receptor Tie-1 isoform X1 [Danio rerio]	8.03e-119	sp|P35590|TIE1_HUMAN	1e-79	Tyrosine-protein kinase receptor Tie-1 OS=Homo sapiens GN=TIE1 PE=1 SV=1				GO:0071603;GO:0001525;GO:0016021;GO:0006468;GO:0007507;GO:0005524;GO:0007165;GO:0004714;GO:0005886	endothelial cell-cell adhesion|angiogenesis|integral component of membrane|protein phosphorylation|heart development|ATP binding|signal transduction|transmembrane receptor protein tyrosine kinase activity|plasma membrane
CL11188Contig1			12.4708	16.3583	0.762353	0.822508	637
CL11189Contig1			44.6869	40.4145	1.10571	0.901287	641
CL1118Contig1			20.7846	16.3583	1.27059	0.821647	893
CL11190Contig1			902.052	1167.21	0.772828	0.31937	7093	gi|528518562|ref|XP_693418.3|PREDICTED: zinc finger and BTB domain-containing protein 39-like [Danio rerio]	0	sp|Q7Z7L9|ZSCA2_HUMAN	6e-57	Zinc finger and SCAN domain-containing protein 2 OS=Homo sapiens GN=ZSCAN2 PE=2 SV=2
CL11191Contig1			37.4123	25.9808	1.44	0.628017	892
CL11192Contig1			29.0985	36.5655	0.795789	0.770563	510
CL11193Contig1	CTTN, EMS1	cortactin	37.4123	14.4338	2.592	0.227012	720	gi|213512353|ref|NP_001135283.1|hematopoietic cell-specific Lyn substrate 1 [Salmo salar] >gi|209155998|gb|ACI34231.1| Hematopoietic lineage cell-specific protein [Salmo salar]	1.64e-84	sp|P14317|HCLS1_HUMAN	2e-94	Hematopoietic lineage cell-specific protein OS=Homo sapiens GN=HCLS1 PE=1 SV=3	ko04530;ko05100;ko05130;ko05131;ko05205	Tight junction |Bacterial invasion of epithelial cells |Pathogenic Escherichia coli infection |Shigellosis |Proteoglycans in cancer	5
CL11194Contig1			13807.2	14140.3	0.976446	0.909705	15523	gi|55925452|ref|NP_001002504.2|E3 ubiquitin-protein ligase HECTD1 [Danio rerio] >gi|21322371|emb|CAD32862.1| novel protein with HECT-domain (ubiquitin-transferase) [Danio rerio]	0	sp|Q9ULT8|HECD1_HUMAN	0	E3 ubiquitin-protein ligase HECTD1 OS=Homo sapiens GN=HECTD1 PE=1 SV=3				GO:0005737;GO:0016874;GO:0046872;GO:0042787;GO:0004842;GO:0005634	cytoplasm|ligase activity|metal ion binding|protein ubiquitination involved in ubiquitin-dependent protein catabolic process|ubiquitin-protein transferase activity|nucleus
CL11195Contig1			27.02	15.396	1.755	0.517258	649
CL11196Contig1			74.8246	33.6788	2.22171	0.184447	597
CL11197Contig1			9.35307	8.66025	1.08	1	541
CL11198Contig1			30.1377	16.3583	1.84235	0.462066	822
CL11199Contig1			17.6669	6.73575	2.62286	0.369238	557
CL1119Contig1			37.4123	30.792	1.215	0.804478	1271
CL111Contig1			23.9023	10.5848	2.25818	0.381392	835
CL111Contig2			40.53	35.6033	1.13838	0.872445	1590
CL111Contig3			12.4708	12.5093	0.996923	1	331
CL11200Contig1	NBN, NBS1	nijmegen breakage syndrome protein 1	726.422	936.27	0.775868	0.349613	3628	gi|62414138|ref|NP_001014819.1|nibrin [Danio rerio] >gi|57470768|gb|AAW50708.1| Nijmegen breakage syndrome 1 [Danio rerio]	0	sp|Q5I2W8|NBN_DANRE	0	Nibrin OS=Danio rerio GN=nbn PE=2 SV=2	ko03440	Homologous recombination	1	GO:0033674;GO:0032508;GO:0045665;GO:0003684;GO:0000784;GO:0016605;GO:0042405;GO:0008283;GO:0030870;GO:0047485;GO:0006302;GO:0031954;GO:0005730;GO:0097193;GO:0008284;GO:0035861;GO:0000723;GO:0050885;GO:0001832;GO:0004003;GO:0007095;GO:0008134;GO:0007126;GO:0045190;GO:0005657;GO:0048145	positive regulation of kinase activity|DNA duplex unwinding|negative regulation of neuron differentiation|damaged DNA binding|nuclear chromosome, telomeric region|PML body|nuclear inclusion body|cell proliferation|Mre11 complex|protein N-terminus binding|double-strand break repair|positive regulation of protein autophosphorylation|nucleolus|intrinsic apoptotic signaling pathway|positive regulatio…
CL11201Contig1			2.07846	14.4338	0.144	0.159067	604
CL11202Contig1			9.35307	10.5848	0.883636	0.982139	720	gi|125805919|ref|XP_694632.2|PREDICTED: probable cationic amino acid transporter isoform X2 [Danio rerio] >gi|528471071|ref|XP_005163464.1| PREDICTED: probable cationic amino acid transporter isoform X1 [Danio rerio]	8.92e-107	sp|A0JNI9|S7A14_BOVIN	1e-123	Probable cationic amino acid transporter OS=Bos taurus GN=SLC7A14 PE=2 SV=1				GO:0003333;GO:0010923;GO:0015171;GO:0016021	amino acid transmembrane transport|negative regulation of phosphatase activity|amino acid transmembrane transporter activity|integral component of membrane
CL11203Contig1			21.8238	28.8675	0.756	0.746561	703	gi|133777392|gb|AAI15068.1|Zgc:55888 [Danio rerio]	3.34e-55	sp|P80646|CTRB_GADMO	2e-41	Chymotrypsin B OS=Gadus morhua PE=1 SV=1				GO:0004252;GO:0006508	serine-type endopeptidase activity|proteolysis
CL11204Contig1			18.7061	11.547	1.62	0.63924	694
CL11205Contig1			36.3731	44.2635	0.821739	0.786555	742
CL11206Contig1			36.3731	25.9808	1.4	0.659514	949
CL11207Contig1			23.9023	4.81125	4.968	0.118519	865	gi|190405068|gb|EDV08335.1|intracellular protein transport protein USO1 [Saccharomyces cerevisiae RM11-1a]	3.38e-06	sp|P25386|USO1_YEAST	2e-08	Intracellular protein transport protein USO1 OS=Saccharomyces cerevisiae (strain ATCC 204508 / S288c) GN=USO1 PE=1 SV=2
CL11208Contig1			23.9023	22.1318	1.08	0.964987	1006
CL11209Contig1			8.31384	28.8675	0.288	0.172622	530
CL1120Contig1			700.441	429.164	1.63211	0.101078	4684	gi|34392581|dbj|BAC82623.1|pol-like protein [Ciona intestinalis]	4.35e-55	sp|P08548|LIN1_NYCCO	2e-56	LINE-1 reverse transcriptase homolog OS=Nycticebus coucang PE=1 SV=1				GO:0046872;GO:0003964;GO:0006278;GO:0003723	metal ion binding|RNA-directed DNA polymerase activity|RNA-dependent DNA replication|RNA binding
CL11210Contig1			17.6669	1.9245	9.18	0.0854534	348
CL11211Contig1			23.9023	27.9053	0.856552	0.874576	704
CL11212Contig1			34.2946	55.8105	0.614483	0.450229	1402	gi|528510965|ref|XP_005160982.1|PREDICTED: uncharacterized protein LOC101885928 [Danio rerio]	6.64e-23	sp|P20825|POL2_DROME	8e-10	Retrovirus-related Pol polyprotein from transposon 297 OS=Drosophila melanogaster GN=pol PE=4 SV=1				GO:0003964;GO:0006278;GO:0003723;GO:0008270;GO:0015074	RNA-directed DNA polymerase activity|RNA-dependent DNA replication|RNA binding|zinc ion binding|DNA integration
CL11213Contig1			36.3731	20.2073	1.8	0.443104	974	gi|309267248|ref|XP_003087005.1|PREDICTED: uncharacterized protein LOC100503213, partial [Mus musculus]	1.89e-06
CL11214Contig1			58.1969	36.5655	1.59158	0.462983	709
CL11215Contig1			241.101	270.392	0.891673	0.764396	638	gi|68399071|ref|XP_691812.1|PREDICTED: uncharacterized protein DKFZp762I1415-like [Danio rerio]	7.58e-18	sp|Q69YL0|YC029_HUMAN	2e-16	Uncharacterized protein DKFZp762I1415 OS=Homo sapiens PE=4 SV=1
CL11216Contig1			27.02	27.9053	0.968276	1	1488	gi|528517139|ref|XP_002666454.2|PREDICTED: lethal(3)malignant brain tumor-like protein 1 [Danio rerio]	6.47e-165	sp|E1C2V1|LMBL1_CHICK	5e-157	Lethal(3)malignant brain tumor-like protein 1 OS=Gallus gallus GN=L3MBTL1 PE=3 SV=1				GO:0006355;GO:0003700;GO:0005634;GO:0008270	regulation of transcription, DNA-templated|sequence-specific DNA binding transcription factor activity|nucleus|zinc ion binding
CL11217Contig1			27.02	19.245	1.404	0.699235	474
CL11218Contig1			56.1184	22.1318	2.53565	0.167181	983
CL11219Contig1			21.8238	18.2828	1.19368	0.873942	925
CL1121Contig1			27.02	27.9053	0.968276	1	1134
CL1121Contig2			11.4315	30.792	0.37125	0.249468	485
CL11220Contig1			22.8631	27.9053	0.81931	0.829368	784
CL11221Contig1			50.9223	26.943	1.89	0.345191	672
CL11222Contig1			12.4708	10.5848	1.17818	0.936057	823	gi|528499960|ref|XP_005173251.1|PREDICTED: uncharacterized protein LOC101882944 [Danio rerio]	2.16e-76	sp|Q7LHG5|YI31B_YEAST	5e-30	Transposon Ty3-I Gag-Pol polyprotein OS=Saccharomyces cerevisiae (strain ATCC 204508 / S288c) GN=TY3B-I PE=3 SV=2				GO:0006355;GO:0003700;GO:0003964;GO:0006278;GO:0003723;GO:0005634;GO:0008270;GO:0015074	regulation of transcription, DNA-templated|sequence-specific DNA binding transcription factor activity|RNA-directed DNA polymerase activity|RNA-dependent DNA replication|RNA binding|nucleus|zinc ion binding|DNA integration
CL11223Contig1			38.4515	33.6788	1.14171	0.872922	1036
CL11224Contig1			23.9023	31.7543	0.752727	0.730233	535
CL11225Contig1			18.7061	10.5848	1.76727	0.578127	759	gi|528496721|ref|XP_005169544.1|PREDICTED: DEAD/H (Asp-Glu-Ala-Asp/His) box polypeptide 32 isoform X1 [Danio rerio]	4.1e-68	sp|Q8BZS9|DHX32_MOUSE	5e-66	Putative pre-mRNA-splicing factor ATP-dependent RNA helicase DHX32 OS=Mus musculus GN=Dhx32 PE=2 SV=2				GO:0003676;GO:0005524;GO:0004386	nucleic acid binding|ATP binding|helicase activity
CL11226Contig1			1362.43	2066.91	0.659162	0.078835	809
CL11227Contig1			33.2554	24.0563	1.3824	0.684509	694
CL11228Contig1			25.9808	25.9808	1	1	1044
CL11229Contig1	NMYC, MYCN	N-myc proto-oncogene protein	5.19615	8.66025	0.6	0.76093	687	gi|551502273|ref|XP_005802681.1|PREDICTED: N-myc proto-oncogene protein-like [Xiphophorus maculatus]	1.26e-51	sp|P18444|MYCN_CHICK	1e-54	N-myc proto-oncogene protein OS=Gallus gallus GN=MYCN PE=3 SV=1	ko05202	Transcriptional misregulation in cancers	1	GO:0006355;GO:0003700;GO:0003677;GO:0046983;GO:0005634	regulation of transcription, DNA-templated|sequence-specific DNA binding transcription factor activity|DNA binding|protein dimerization activity|nucleus
CL1122Contig1			65.4715	58.6973	1.11541	0.866669	2034	gi|125837964|ref|XP_691393.2|PREDICTED: leucine-rich repeat-containing protein FAM211A-like [Danio rerio]	1.5e-64	sp|Q7TSF4|F211A_MOUSE	7e-43	Leucine-rich repeat-containing protein FAM211A OS=Mus musculus GN=Fam211a PE=1 SV=1
CL11230Contig1			47.8046	0	Inf	0.000106803	689
CL11231Contig1			36.3731	50.9993	0.713208	0.610732	645
CL11232Contig1			18.7061	15.396	1.215	0.872203	642
CL11233Contig1			41.5692	25.0185	1.66154	0.481639	872
CL11234Contig1			24.9415	11.547	2.16	0.397777	585
CL11235Contig1			12.4708	30.792	0.405	0.288307	1054
CL11236Contig1			13.51	18.2828	0.738947	0.783491	568
CL11237Contig1			1303.2	1428.94	0.912	0.70878	2371	gi|51011049|ref|NP_001003481.1|transmembrane protein 60 [Danio rerio] >gi|50417930|gb|AAH78381.1| Zgc:91811 [Danio rerio]	3.42e-47	sp|Q8K174|TMM60_MOUSE	2e-49	Transmembrane protein 60 OS=Mus musculus GN=Tmem60 PE=2 SV=1				GO:0016021	integral component of membrane
CL11238Contig1			17.6669	19.245	0.918	0.969908	809	gi|542254800|ref|XP_005463120.1|PREDICTED: uncharacterized protein LOC102075799 isoform X1 [Oreochromis niloticus] >gi|542254802|ref|XP_005463121.1| PREDICTED: uncharacterized protein LOC102075799 isoform X2 [Oreochromis niloticus]	4.02e-19
CL11239Contig1			25.9808	23.094	1.125	0.917915	904
CL1123Contig1			86.2561	113.546	0.759661	0.585197	2030
CL11240Contig1			19.7454	17.3205	1.14	0.925308	898
CL11241Contig1			31.1769	60.6218	0.514286	0.296437	874
CL11242Contig1			65.4715	57.735	1.134	0.843829	1220
CL11243Contig1			20.7846	20.2073	1.02857	1	1187	gi|551517712|ref|XP_005810356.1|PREDICTED: sterile alpha motif domain-containing protein 14-like [Xiphophorus maculatus]	7.28e-33	sp|Q8IZD0|SAM14_HUMAN	1e-27	Sterile alpha motif domain-containing protein 14 OS=Homo sapiens GN=SAMD14 PE=2 SV=2				GO:0016477;GO:0030175;GO:0032587;GO:0001932;GO:0016358;GO:0007015;GO:0030308;GO:0030864;GO:0046847;GO:2000474;GO:0071315;GO:0005654;GO:0030027;GO:0019722	cell migration|filopodium|ruffle membrane|regulation of protein phosphorylation|dendrite development|actin filament organization|negative regulation of cell growth|cortical actin cytoskeleton|filopodium assembly|regulation of opioid receptor signaling pathway|cellular response to morphine|nucleoplasm|lamellipodium|calcium-mediated signaling
CL11244Contig1			261.886	262.694	0.996923	1	1195	gi|225703952|gb|ACO07822.1|Retinitis pigmentosa 9 protein homolog [Oncorhynchus mykiss]	6.76e-63	sp|P97762|RP9_MOUSE	1e-74	Retinitis pigmentosa 9 protein homolog OS=Mus musculus GN=rp9 PE=1 SV=1				GO:0008270;GO:0003676	zinc ion binding|nucleic acid binding
CL11245Contig1	GRIA3	glutamate receptor 3	12.4708	20.2073	0.617143	0.627875	994	gi|2665462|dbj|BAA23763.1|C-FLIP AMPA glutamate [Carassius auratus]	6.89e-36	sp|P19492|GRIA3_RAT	9e-40	Glutamate receptor 3 OS=Rattus norvegicus GN=Gria3 PE=1 SV=1	ko04024;ko04080;ko04713;ko04723;ko04724;ko04728;ko04730;ko05031;ko05033;ko05202	cAMP signaling pathway |Neuroactive ligand-receptor interaction |Circadian entrainment |Retrograde endocannabinoid signaling |Glutamatergic synapse |Dopaminergic synapse |Long-term depression |Amphetamine addiction |Nicotine addiction |Transcriptional misregulation in cancers	10	GO:0005234;GO:0030054;GO:0043083;GO:0004971;GO:0043197;GO:0035235;GO:0001919;GO:0043195;GO:0030666;GO:0030165;GO:0032281;GO:0007268;GO:0043198;GO:0045211;GO:0034220;GO:0014069;GO:0032279;GO:0043204	extracellular-glutamate-gated ion channel activity|cell junction|synaptic cleft|alpha-amino-3-hydroxy-5-methyl-4-isoxazole propionate selective glutamate receptor activity|dendritic spine|ionotropic glutamate receptor signaling pathway|regulation of receptor recycling|terminal bouton|endocytic vesicle membrane|PDZ domain binding|alpha-amino-3-hydroxy-5-methyl-4-isoxazolepropionic acid selective g…
CL11246Contig1			12.4708	17.3205	0.72	0.769472	787
CL11247Contig1			9.35307	13.4715	0.694286	0.776943	535
CL11248Contig1			25.9808	32.7165	0.794118	0.780694	606
CL11249Contig1			28.0592	19.245	1.458	0.660112	706
CL1124Contig1			59.2361	38.49	1.539	0.492441	1551
CL11250Contig1			9.35307	1.9245	4.86	0.336718	526	gi|528518347|ref|XP_005162392.1|PREDICTED: calmodulin-binding transcription activator 1-like isoform X7 [Danio rerio]	1.1e-58	sp|A2A891|CMTA1_MOUSE	8e-68	Calmodulin-binding transcription activator 1 OS=Mus musculus GN=Camta1 PE=2 SV=1				GO:0005634;GO:0003677;GO:0005737	nucleus|DNA binding|cytoplasm
CL11251Contig1			5.19615	8.66025	0.6	0.76093	573	gi|189519460|ref|XP_687804.3|PREDICTED: B box and SPRY domain-containing protein [Danio rerio]	7e-13							GO:0008270;GO:0005622	zinc ion binding|intracellular
CL11252Contig1			10.3923	4.81125	2.16	0.583804	555	gi|528479086|ref|XP_001923963.2|PREDICTED: probable palmitoyltransferase ZDHHC23 isoform X1 [Danio rerio]	3.02e-47	sp|Q5Y5T3|ZDH23_MOUSE	1e-41	Palmitoyltransferase ZDHHC23 OS=Mus musculus GN=Zdhhc23 PE=2 SV=1				GO:0072659;GO:0018345;GO:0008270	protein localization to plasma membrane|protein palmitoylation|zinc ion binding
CL11253Contig1			21.8238	15.396	1.4175	0.72063	722
CL11254Contig1	PPEF, PPP7C	serine/threonine-protein phosphatase with EF-hands	11.4315	9.6225	1.188	0.938043	840	gi|348528143|ref|XP_003451578.1|PREDICTED: serine/threonine-protein phosphatase with EF-hands 2-like isoform X1 [Oreochromis niloticus]	1.35e-121	sp|O14830|PPE2_HUMAN	6e-111	Serine/threonine-protein phosphatase with EF-hands 2 OS=Homo sapiens GN=PPEF2 PE=1 SV=2	ko04745	Phototransduction - fly	1
CL11255Contig1			24.9415	7.698	3.24	0.217158	747
CL11256Contig1			18.7061	11.547	1.62	0.63924	612
CL11257Contig1			12.4708	17.3205	0.72	0.769472	475
CL11258Contig1			29.0985	1.9245	15.12	0.0160157	1241	gi|348537832|ref|XP_003456397.1|PREDICTED: testis-expressed sequence 2 protein-like [Oreochromis niloticus]	5.74e-36	sp|Q6ZPJ0|TEX2_MOUSE	1e-06	Testis-expressed sequence 2 protein OS=Mus musculus GN=Tex2 PE=1 SV=2				GO:0016021	integral component of membrane
CL11259Contig1			24.9415	26.943	0.925714	0.958205	1176	gi|528517520|ref|XP_005162077.1|PREDICTED: uncharacterized protein LOC101882395 [Danio rerio]	6.11e-117							GO:0046872	metal ion binding
CL1125Contig1	COL1AS	collagen, type I/II/III/V/XI/XXIV/XXVII, alpha	18.7061	11.547	1.62	0.63924	878	gi|542236742|ref|XP_003451559.2|PREDICTED: collagen alpha-1(XXVII) chain A-like [Oreochromis niloticus]	5.2e-18	sp|C7DZK3|CRA1A_DANRE	1e-17	Collagen alpha-1(XXVII) chain A OS=Danio rerio GN=col27a1a PE=2 SV=1	ko04151;ko04510;ko04512;ko04611;ko04974;ko05146	PI3K-Akt signaling pathway |Focal adhesion |ECM-receptor interaction |Platelet activation |Protein digestion and absorption |Amoebiasis	6
CL11260Contig1			35.3338	25.0185	1.41231	0.655184	872
CL11261Contig1			17.6669	15.396	1.1475	0.928028	993
CL11262Contig1			2.07846	29.8298	0.0696774	0.0173614	735
CL11263Contig1			28.0592	16.3583	1.71529	0.527367	766
CL11264Contig1			33.2554	6.73575	4.93714	0.0764811	475
CL11265Contig1			21.8238	7.698	2.835	0.292169	682
CL11266Contig1	NLRP3, PYPAF1	NACHT, LRR and PYD domains-containing protein 3	1392.57	1747.45	0.796916	0.344351	5467	gi|554885970|ref|XP_005952583.1|PREDICTED: NACHT, LRR and PYD domains-containing protein 12-like [Haplochromis burtoni]	0	sp|P59046|NAL12_HUMAN	6e-98	NACHT, LRR and PYD domains-containing protein 12 OS=Homo sapiens GN=NLRP12 PE=1 SV=2	ko04621;ko05133;ko05164	NOD-like receptor signaling pathway |Pertussis |Influenza A	3
CL11267Contig1			50.9223	20.2073	2.52	0.185093	903	gi|528471779|ref|XP_002660930.2|PREDICTED: tripartite motif-containing protein 16 [Danio rerio]	4.34e-15	sp|Q14142|TRI14_HUMAN	9e-06	Tripartite motif-containing protein 14 OS=Homo sapiens GN=TRIM14 PE=2 SV=2				GO:0005634;GO:0008270;GO:0035556	nucleus|zinc ion binding|intracellular signal transduction
CL11268Contig1			5.19615	50.037	0.103846	0.00796352	786
CL11269Contig1			13.51	19.245	0.702	0.734943	782	gi|329130754|gb|AEB77813.1|olfactory receptor family C subfamily 2 member 2 [Salmo salar]	2.8e-06
CL1126Contig1			13.51	11.547	1.17	0.934239	1370	gi|90093339|ref|NP_001035018.1|harmonin [Danio rerio] >gi|89130756|gb|AAI14279.1| Usher syndrome 1C (autosomal recessive, severe) [Danio rerio]	1.69e-148	sp|Q3MHQ0|USH1C_BOVIN	1e-158	Harmonin OS=Bos taurus GN=USH1C PE=2 SV=1				GO:0050808;GO:0001964;GO:0060122;GO:0046549	synapse organization|startle response|inner ear receptor stereocilium organization|retinal cone cell development
CL11270Contig1			20.7846	36.5655	0.568421	0.460641	703
CL11271Contig1			35.3338	39.4523	0.89561	0.897609	830	gi|1345125|gb|AAB47406.1|ventral neural cadherin, partial [Danio rerio]	2.16e-39	sp|O93319|CAD11_CHICK	8e-44	Cadherin-11 OS=Gallus gallus GN=CDH11 PE=2 SV=1				GO:0048840;GO:0016021;GO:0001503;GO:0007156;GO:0005509;GO:0021957;GO:0001501;GO:0034332;GO:0016337;GO:0034329;GO:0005737;GO:0005886	otolith development|integral component of membrane|ossification|homophilic cell adhesion via plasma membrane adhesion molecules|calcium ion binding|corticospinal tract morphogenesis|skeletal system development|adherens junction organization|single organismal cell-cell adhesion|cell junction assembly|cytoplasm|plasma membrane
CL11272Contig1			10.3923	11.547	0.9	0.988904	529
CL11273Contig1			20.7846	40.4145	0.514286	0.369952	825	gi|528519783|ref|XP_005162776.1|PREDICTED: uncharacterized protein LOC100330163 [Danio rerio]	2.07e-18	sp|P14380|YTX1_XENLA	6e-09	Transposon TX1 uncharacterized 82 kDa protein OS=Xenopus laevis PE=4 SV=1				GO:0008270;GO:0003676;GO:0000166	zinc ion binding|nucleic acid binding|nucleotide binding
CL11274Contig1			29.0985	12.5093	2.32615	0.326988	480
CL11275Contig1			14.5492	11.547	1.26	0.867344	623
CL11276Contig1			17.6669	13.4715	1.31143	0.812738	763
CL11277Contig1			20.7846	8.66025	2.4	0.377512	510
CL11278Contig1			22.8631	14.4338	1.584	0.623548	788	gi|213511420|ref|NP_001133238.1|GTP-binding protein GEM [Salmo salar] >gi|209147285|gb|ACI32883.1| GTP-binding protein GEM [Salmo salar]	9.21e-106	sp|P55041|GEM_MOUSE	4e-101	GTP-binding protein GEM OS=Mus musculus GN=Gem PE=1 SV=2				GO:0005509;GO:0007264;GO:0005622;GO:0006184;GO:0005515;GO:0003924;GO:0016020;GO:0005525	calcium ion binding|small GTPase mediated signal transduction|intracellular|GTP catabolic process|protein binding|GTPase activity|membrane|GTP binding
CL11279Contig1			789.815	974.76	0.810267	0.432125	734
CL1127Contig1			59.2361	63.5085	0.932727	0.923748	2055
CL11280Contig1			23.9023	34.641	0.69	0.634436	734
CL11281Contig1			42.6084	44.2635	0.962609	0.980618	1150
CL11282Contig1			34.2946	39.4523	0.869268	0.862425	584
CL11283Contig1			6.23538	10.5848	0.589091	0.711353	706	gi|41054361|ref|NP_956014.1|transgelin-3 [Danio rerio] >gi|38565922|gb|AAH62382.1| Zgc:66052 [Danio rerio]	9.68e-103	sp|P37805|TAGL3_RAT	9e-114	Transgelin-3 OS=Rattus norvegicus GN=Tagln3 PE=1 SV=2				GO:0007417;GO:0007517;GO:0005634;GO:0000122	central nervous system development|muscle organ development|nucleus|negative regulation of transcription from RNA polymerase II promoter
CL11284Contig1			7.27461	12.5093	0.581538	0.671552	478
CL11285Contig1			16.6277	34.641	0.48	0.356145	690
CL11286Contig1			37.4123	69.282	0.54	0.309113	1062
CL11287Contig1			15.5885	27.9053	0.558621	0.498541	887	gi|348511313|ref|XP_003443189.1|PREDICTED: nuclear receptor subfamily 2 group F member 5-like isoform X1 [Oreochromis niloticus] >gi|499035934|ref|XP_004568636.1| PREDICTED: nuclear receptor subfamily 2 group F member 5-like [Maylandia zebra] >gi|548431894|ref|XP_005744124.1| PREDICTED: nuclear receptor subfamily 2 group F member 5-like isoform X1 [Pundamilia nyererei] >gi|554826219|ref|XP_005923…	1.26e-27	sp|Q06726|NR2F5_DANRE	2e-33	Nuclear receptor subfamily 2 group F member 5 OS=Danio rerio GN=nr2f5 PE=2 SV=1				GO:0043401;GO:0006357;GO:0008270;GO:0030522;GO:0043565;GO:0007601;GO:0032526;GO:0003707;GO:0004879;GO:0005634;GO:0006351	steroid hormone mediated signaling pathway|regulation of transcription from RNA polymerase II promoter|zinc ion binding|intracellular receptor signaling pathway|sequence-specific DNA binding|visual perception|response to retinoic acid|steroid hormone receptor activity|ligand-activated sequence-specific DNA binding RNA polymerase II transcription factor activity|nucleus|transcription, DNA-templated
CL11288Contig1			6.23538	7.698	0.81	0.955297	743	gi|165972403|ref|NP_001107121.1|leucine-rich repeat and fibronectin type III domain-containing protein 1-like protein precursor [Danio rerio] >gi|528501265|ref|XP_005157887.1| PREDICTED: leucine-rich repeat and fibronectin type III domain-containing protein 1-like protein-like [Danio rerio] >gi|189046551|sp|A8WGA3.1|LFN1L_DANRE RecName: Full=Leucine-rich repeat and fibronectin type III domain-con…	1.61e-13	sp|A8WGA3|LFN1L_DANRE	8e-17	Leucine-rich repeat and fibronectin type III domain-containing protein 1-like protein OS=Danio rerio GN=lrfn1l PE=2 SV=1				GO:0030054;GO:0045202;GO:0016021	cell junction|synapse|integral component of membrane
CL11289Contig1			47.8046	25.0185	1.91077	0.348973	503
CL1128Contig1			107.041	190.526	0.561818	0.190617	3720	gi|47214234|emb|CAG12453.1|unnamed protein product [Tetraodon nigroviridis]	5.97e-36
CL11290Contig1			348.142	393.56	0.884597	0.71803	679
CL11291Contig1			8.31384	9.6225	0.864	0.974446	442
CL11292Contig1			22.8631	24.0563	0.9504	0.991551	892
CL11293Contig1			42.6084	38.49	1.107	0.902785	736
CL11294Contig1			41.5692	45.2258	0.919149	0.92108	688
CL11295Contig1			11.4315	5.7735	1.98	0.606382	443
CL11296Contig1			8.31384	17.3205	0.48	0.4929	712
CL11297Contig1			45.7261	53.886	0.848571	0.807897	1318
CL11298Contig1			38.4515	8.66025	4.44	0.0756007	521	gi|557023387|ref|XP_006011909.1|PREDICTED: uncharacterized protein LOC102366391 [Latimeria chalumnae]	1.51e-07	sp|O00370|LORF2_HUMAN	7e-08	LINE-1 retrotransposable element ORF2 protein OS=Homo sapiens PE=1 SV=1
CL11299Contig1			31.1769	23.094	1.35	0.716246	937
CL1129Contig1			1722	1316.36	1.30816	0.265638	4536	gi|542232790|ref|XP_005454741.1|PREDICTED: polyphosphoinositide phosphatase isoform X1 [Oreochromis niloticus]	0	sp|Q91WF7|FIG4_MOUSE	0	Polyphosphoinositide phosphatase OS=Mus musculus GN=Fig4 PE=1 SV=1				GO:0031642;GO:0046488;GO:0043473;GO:0007626;GO:0007033;GO:0032288;GO:0048666;GO:0042578;GO:0010008	negative regulation of myelination|phosphatidylinositol metabolic process|pigmentation|locomotory behavior|vacuole organization|myelin assembly|neuron development|phosphoric ester hydrolase activity|endosome membrane
CL1129Contig2			65.4715	20.2073	3.24	0.0741876	1179	gi|557012268|ref|XP_006006706.1|PREDICTED: polyphosphoinositide phosphatase isoform X1 [Latimeria chalumnae] >gi|557012270|ref|XP_006006707.1| PREDICTED: polyphosphoinositide phosphatase isoform X2 [Latimeria chalumnae]	4.53e-11	sp|Q91WF7|FIG4_MOUSE	2e-12	Polyphosphoinositide phosphatase OS=Mus musculus GN=Fig4 PE=1 SV=1				GO:0042578	phosphoric ester hydrolase activity
CL112Contig1			37.4123	55.8105	0.670345	0.533271	2199	gi|528492396|ref|XP_005172704.1|PREDICTED: phosphatidylinositol-binding clathrin assembly protein isoform X1 [Danio rerio] >gi|528492398|ref|XP_005172705.1| PREDICTED: phosphatidylinositol-binding clathrin assembly protein isoform X2 [Danio rerio]	3.06e-10	sp|Q7M6Y3|PICAL_MOUSE	3e-06	Phosphatidylinositol-binding clathrin assembly protein OS=Mus musculus GN=Picalm PE=1 SV=1
CL11300Contig1			42.6084	27.9053	1.5269	0.552107	951
CL11301Contig1			19.7454	20.2073	0.977143	1	715
CL11302Contig1			49.8831	41.3768	1.20558	0.786001	819
CL11303Contig1	NTN1	netrin 1	19.7454	4.81125	4.104	0.191746	709	gi|82658270|ref|NP_001032492.1|netrin-3 [Danio rerio] >gi|62866615|gb|AAY17259.1| netrin 2 precursor [Danio rerio]	2.75e-105	sp|Q90923|NET3_CHICK	2e-117	Netrin-3 (Fragment) OS=Gallus gallus GN=NTN3 PE=2 SV=1	ko04360	Axon guidance	1	GO:0005576;GO:0005794;GO:0005102	extracellular region|Golgi apparatus|receptor binding
CL11304Contig1			22.8631	30.792	0.7425	0.720908	682
CL11305Contig1			38.4515	36.5655	1.05158	0.970827	664
CL11306Contig1			14.5492	1.9245	7.56	0.140747	407	gi|542228289|ref|XP_003447449.2|PREDICTED: putative sodium-coupled neutral amino acid transporter 11-like [Oreochromis niloticus]	7.84e-46	sp|A8KBL5|S38AB_DANRE	7e-53	Putative sodium-coupled neutral amino acid transporter 11 OS=Danio rerio GN=slc38a11 PE=2 SV=2				GO:0016021;GO:0006865;GO:0006814	integral component of membrane|amino acid transport|sodium ion transport
CL11307Contig1			37.4123	31.7543	1.17818	0.839006	661
CL11308Contig1			24.9415	8.66025	2.88	0.259861	1235	gi|528484888|ref|XP_695742.6|PREDICTED: sushi, von Willebrand factor type A, EGF and pentraxin domain-containing protein 1-like [Danio rerio]	0	sp|P0C6B8|SVEP1_RAT	8e-143	Sushi, von Willebrand factor type A, EGF and pentraxin domain-containing protein 1 OS=Rattus norvegicus GN=Svep1 PE=1 SV=1				GO:0003682;GO:0005509	chromatin binding|calcium ion binding
CL11309Contig1			23.9023	20.2073	1.18286	0.874489	977	gi|542202513|ref|XP_003456080.2|PREDICTED: transcription regulator protein BACH2 [Oreochromis niloticus]	5.73e-120	sp|Q9BYV9|BACH2_HUMAN	4e-119	Transcription regulator protein BACH2 OS=Homo sapiens GN=BACH2 PE=1 SV=1				GO:0006355;GO:0003700;GO:0043565;GO:0005634	regulation of transcription, DNA-templated|sequence-specific DNA binding transcription factor activity|sequence-specific DNA binding|nucleus
CL1130Contig1			215.121	172.243	1.24894	0.587748	2569
CL11310Contig1			22.8631	14.4338	1.584	0.623548	669	gi|292614998|ref|XP_002662507.1|PREDICTED: tetratricopeptide repeat protein 22 isoform X1 [Danio rerio]	2.21e-50	sp|Q5TAA0|TTC22_HUMAN	3e-28	Tetratricopeptide repeat protein 22 OS=Homo sapiens GN=TTC22 PE=2 SV=1
CL11311Contig1			21.8238	25.0185	0.872308	0.902022	903
CL11312Contig1			31.1769	10.5848	2.94545	0.209971	937	gi|348537832|ref|XP_003456397.1|PREDICTED: testis-expressed sequence 2 protein-like [Oreochromis niloticus]	4.83e-81	sp|Q8IWB9|TEX2_HUMAN	7e-69	Testis-expressed sequence 2 protein OS=Homo sapiens GN=TEX2 PE=1 SV=2				GO:0016021	integral component of membrane
CL11313Contig1			29.0985	22.1318	1.31478	0.750695	992
CL11314Contig1			31.1769	5.7735	5.4	0.0716459	813
CL11315Contig1			19.7454	5.7735	3.42	0.243985	519
CL11316Contig1			29.0985	27.9053	1.04276	0.992356	669
CL11317Contig1			29.0985	11.547	2.52	0.287518	499
CL11318Contig1			29.0985	56.7728	0.512542	0.305305	649
CL11319Contig1	PTK2B, FAK2	focal adhesion kinase 2	11.4315	9.6225	1.188	0.938043	833	gi|432944493|ref|XP_004083412.1|PREDICTED: protein-tyrosine kinase 2-beta-like [Oryzias latipes]	6.82e-17				ko04020;ko04062;ko04650;ko04670;ko04912;ko05161	Calcium signaling pathway |Chemokine signaling pathway |Natural killer cell mediated cytotoxicity |Leukocyte transendothelial migration |GnRH signaling pathway |Hepatitis B	6	GO:0016021;GO:0005328;GO:0006836	integral component of membrane|neurotransmitter:sodium symporter activity|neurotransmitter transport
CL1131Contig1	THBS2S	thrombospondin 2/3/4/5	70.6677	70.2443	1.00603	1	2781	gi|27545211|ref|NP_775333.1|thrombospondin-4-B precursor [Danio rerio] >gi|47606183|sp|Q8JGW0.1|TSP4B_DANRE RecName: Full=Thrombospondin-4-B; Short=Thbs4-B; Flags: Precursor >gi|22003839|gb|AAL82733.1| thrombospondin 4 [Danio rerio]	0	sp|Q8JGW0|TSP4B_DANRE	0	Thrombospondin-4-B OS=Danio rerio GN=thbs4b PE=2 SV=1	ko04145;ko04151;ko04510;ko04512;ko05144	Phagosome |PI3K-Akt signaling pathway |Focal adhesion |ECM-receptor interaction |Malaria	5	GO:0016529;GO:0005615;GO:0008083;GO:0031012;GO:0051781;GO:0007155;GO:0005509	sarcoplasmic reticulum|extracellular space|growth factor activity|extracellular matrix|positive regulation of cell division|cell adhesion|calcium ion binding
CL11320Contig1			40.53	88.527	0.457826	0.170904	829
CL11321Contig1			18.7061	10.5848	1.76727	0.578127	483
CL11322Contig1			14.5492	16.3583	0.889412	0.952461	511
CL11323Contig1			4.15692	7.698	0.54	0.731594	541
CL11324Contig1			43.6477	44.2635	0.986087	1	878
CL11325Contig1			29.0985	28.8675	1.008	1	1170
CL11326Contig1			8.31384	24.0563	0.3456	0.267718	628
CL11327Contig1			30.1377	13.4715	2.23714	0.340938	824
CL11328Contig1			20.7846	9.6225	2.16	0.43353	650
CL11329Contig1			32.2161	11.547	2.79	0.224501	701
CL1132Contig1			50.9223	57.735	0.882	0.852796	1407
CL11330Contig1			24.9415	14.4338	1.728	0.542979	783
CL11331Contig1			41.5692	42.339	0.981818	1	1053
CL11332Contig1			109.119	81.7913	1.33412	0.571843	627
CL11333Contig1			32.2161	20.2073	1.59429	0.56091	698
CL11334Contig1			361.652	296.373	1.22026	0.568465	469
CL11335Contig1			56.1184	45.2258	1.24085	0.739308	1039
CL11336Contig1			59.2361	30.792	1.92375	0.306463	881
CL11337Contig1			0	39.4523	#VALUE!	0.000489579	869
CL11338Contig1			33.2554	12.5093	2.65846	0.238235	1002
CL11339Contig1			16.6277	12.5093	1.32923	0.808901	550
CL1133Contig1			36.3731	18.2828	1.98947	0.373727	1671	gi|530588258|ref|XP_005287846.1|PREDICTED: cytoplasmic tyrosine-protein kinase BMX [Chrysemys picta bellii]	8.13e-151	sp|P51813|BMX_HUMAN	0	Cytoplasmic tyrosine-protein kinase BMX OS=Homo sapiens GN=BMX PE=1 SV=1				GO:0005829;GO:0046777;GO:0007498;GO:0035556;GO:0032587;GO:0004871;GO:0006921;GO:0046872;GO:0005543;GO:0005524;GO:0007155;GO:0005515;GO:0004715;GO:0006950	cytosol|protein autophosphorylation|mesoderm development|intracellular signal transduction|ruffle membrane|signal transducer activity|cellular component disassembly involved in execution phase of apoptosis|metal ion binding|phospholipid binding|ATP binding|cell adhesion|protein binding|non-membrane spanning protein tyrosine kinase activity|response to stress
CL11340Contig1			134.061	226.129	0.592851	0.208875	867
CL11341Contig1			11.4315	16.3583	0.698824	0.753976	598
CL11342Contig1			37.4123	17.3205	2.16	0.318043	753
CL11343Contig1	NOS1AP, CAPON	carboxyl-terminal PDZ ligand of neuronal nitric oxide synthase protein	7.27461	4.81125	1.512	0.844308	513	gi|528470287|ref|XP_002660758.2|PREDICTED: carboxyl-terminal PDZ ligand of neuronal nitric oxide synthase protein-like [Danio rerio]	3.49e-33	sp|O54960|CAPON_RAT	6e-25	Carboxyl-terminal PDZ ligand of neuronal nitric oxide synthase protein OS=Rattus norvegicus GN=Nos1ap PE=1 SV=1	ko04713	Circadian entrainment	1
CL11344Contig1			42.6084	19.245	2.214	0.279291	761
CL11345Contig1			24.9415	25.9808	0.96	0.998524	793
CL11346Contig1			20.7846	23.094	0.9	0.938993	780
CL11347Contig1			11.4315	19.245	0.594	0.608466	1109
CL11348Contig1			40.53	60.6218	0.668571	0.518351	1178
CL11349Contig1			16.6277	12.5093	1.32923	0.808901	279
CL1134Contig1			33.2554	42.339	0.785455	0.739802	1253
CL11350Contig1			33.2554	22.1318	1.50261	0.606857	949
CL11351Contig1			11.4315	14.4338	0.792	0.86739	537
CL11352Contig1			28.0592	37.5278	0.747692	0.701859	946
CL11353Contig1			3.11769	31.7543	0.0981818	0.0245659	766
CL11354Contig1			16.6277	11.547	1.44	0.745655	633
CL11355Contig1			719.147	694.745	1.03512	0.90585	4062	gi|133777374|gb|AAI07629.2|Si:busm1-79m10.4 [Danio rerio]	1.85e-54	sp|Q6DC75|CE028_DANRE	1e-64	Transmembrane protein C5orf28 homolog OS=Danio rerio GN=si:busm1-79m10.4 PE=2 SV=1				GO:0016021	integral component of membrane
CL11356Contig1			42.6084	46.188	0.9225	0.92455	1346
CL11357Contig1	COMT	catechol O-methyltransferase	248.376	283.864	0.874983	0.722373	1030	gi|225706640|gb|ACO09166.1|Catechol O-methyltransferase [Osmerus mordax]	8.96e-10				ko00140;ko00350;ko00965;ko04728	Steroid hormone biosynthesis |Tyrosine metabolism |Betalain biosynthesis |Dopaminergic synapse	4
CL11358Contig1			13.51	17.3205	0.78	0.834731	664
CL11359Contig1			12.4708	16.3583	0.762353	0.822508	850
CL1135Contig1			53.0008	30.792	1.72125	0.409689	1594
CL11360Contig1			23.9023	29.8298	0.80129	0.800024	1148
CL11361Contig1			24.9415	35.6033	0.700541	0.644629	698
CL11362Contig1			8.31384	6.73575	1.23429	0.945461	780	gi|66773316|ref|NP_001019299.1|protocadherin 1 gamma 32 [Danio rerio] >gi|50881558|gb|AAT85359.1| protocadherin cluster 1 gamma 32 [Danio rerio]	7.89e-94	sp|Q9UN71|PCDGG_HUMAN	1e-62	Protocadherin gamma-B4 OS=Homo sapiens GN=PCDHGB4 PE=2 SV=1				GO:0016021;GO:0007156;GO:0005509;GO:0005886	integral component of membrane|homophilic cell adhesion via plasma membrane adhesion molecules|calcium ion binding|plasma membrane
CL11363Contig1			15.5885	4.81125	3.24	0.313277	654
CL11364Contig1			469.732	573.501	0.81906	0.513633	897
CL11365Contig1			15.5885	29.8298	0.522581	0.439695	612
CL11366Contig1			76.9031	83.7158	0.918621	0.888331	838
CL11367Contig1	NOS1AP, CAPON	carboxyl-terminal PDZ ligand of neuronal nitric oxide synthase protein	13.51	16.3583	0.825882	0.888727	937	gi|528482725|ref|XP_005166318.1|PREDICTED: uncharacterized protein C1orf226-like [Danio rerio]	4.14e-40	sp|A4IFJ0|CA226_BOVIN	1e-19	Uncharacterized protein C1orf226 homolog OS=Bos taurus PE=2 SV=1	ko04713	Circadian entrainment	1
CL11368Contig1			12.4708	23.094	0.54	0.510144	493
CL11369Contig1			20.7846	35.6033	0.583784	0.48616	666
CL1136Contig1			48.8438	54.8483	0.890526	0.868885	1451
CL11370Contig1			19.7454	36.5655	0.54	0.422896	846
CL11371Contig1	ATP2B	Ca2+ transporting ATPase, plasma membrane	14.5492	16.3583	0.889412	0.952461	860	gi|181339464|ref|NP_001116710.1|plasma membrane calcium-transporting ATPase 2 [Danio rerio] >gi|156511279|gb|ABU68840.1| plasma membrane calcium ATPase [Danio rerio] >gi|171222363|gb|ACB45511.1| plasma membrane calcium ATPase 2 [Danio rerio]	1.35e-148	sp|P58165|AT2B2_OREMO	4e-175	Plasma membrane calcium-transporting ATPase 2 (Fragment) OS=Oreochromis mossambicus GN=atp2b2 PE=2 SV=1	ko04020;ko04022;ko04024;ko04261;ko04970;ko04972	Calcium signaling pathway |cGMP - PKG signaling pathway |cAMP signaling pathway |Adrenergic signaling in cardiomyocytes |Salivary secretion |Pancreatic secretion	6	GO:0005737;GO:0046872;GO:0016021;GO:0005388;GO:0070588;GO:0006200;GO:0005524;GO:0030182	cytoplasm|metal ion binding|integral component of membrane|calcium-transporting ATPase activity|calcium ion transmembrane transport|ATP catabolic process|ATP binding|neuron differentiation
CL11372Contig1			39.4908	27.9053	1.41517	0.636996	924
CL11373Contig1			29.0985	20.2073	1.44	0.665711	914
CL11374Contig1			38.4515	33.6788	1.14171	0.872922	812
CL11375Contig1			42.6084	35.6033	1.19676	0.809319	738
CL11376Contig1			15.5885	25.0185	0.623077	0.599802	542
CL11377Contig1			28.0592	21.1695	1.32545	0.74748	830
CL11378Contig1			32.2161	31.7543	1.01455	1	850
CL11379Contig1	SLC22A2, OCT2	MFS transporter, OCT family, solute carrier family 22 (organic cation transporter), member 2	44.6869	40.4145	1.10571	0.901287	1293	gi|223648714|gb|ACN11115.1|Solute carrier family 22 member 2 [Salmo salar]	1.12e-138	sp|O02713|S22A2_PIG	3e-125	Solute carrier family 22 member 2 OS=Sus scrofa GN=SLC22A2 PE=2 SV=1	ko05231	Choline metabolism in cancer	1	GO:0016021;GO:0015075;GO:0034220	integral component of membrane|ion transmembrane transporter activity|ion transmembrane transport
CL1137Contig1			10.3923	16.3583	0.635294	0.683384	926	gi|326671979|ref|XP_001919335.2|PREDICTED: cyclin-dependent kinase 18-like [Danio rerio]	1.36e-144	sp|Q07002|CDK18_HUMAN	4e-164	Cyclin-dependent kinase 18 OS=Homo sapiens GN=CDK18 PE=1 SV=3				GO:0006468;GO:0005524;GO:0004674	protein phosphorylation|ATP binding|protein serine/threonine kinase activity
CL11380Contig1			13.51	37.5278	0.36	0.200394	683
CL11381Contig1			11.4315	16.3583	0.698824	0.753976	826
CL11382Contig1	ITGB3	integrin beta 3	21.8238	18.2828	1.19368	0.873942	1237	gi|130504431|ref|NP_001076417.1|integrin beta-3 precursor [Danio rerio] >gi|75489919|gb|ABA19218.1| integrin beta 3.1 [Danio rerio]	5.01e-133	sp|P05106|ITB3_HUMAN	2e-139	Integrin beta-3 OS=Homo sapiens GN=ITGB3 PE=1 SV=2	ko04015;ko04145;ko04151;ko04380;ko04510;ko04512;ko04611;ko04640;ko04810;ko04919;ko05205;ko05206;ko05410;ko05412;ko05414	Rap1 signaling pathway |Phagosome |PI3K-Akt signaling pathway |Osteoclast differentiation |Focal adhesion |ECM-receptor interaction |Platelet activation |Hematopoietic cell lineage |Regulation of actin cytoskeleton |Thyroid hormone signaling pathway |Proteoglycans in cancer |MicroRNAs in cancer |Hypertrophic cardiomyopathy (HCM) |Arrhythmogenic right ventricular cardiomyopathy (ARVC) |Dilated car…	15	GO:0070527;GO:0033690;GO:0008305;GO:0009897;GO:0071133;GO:0060055;GO:0007229;GO:0007044;GO:0004872;GO:0007160;GO:0030335;GO:0005178;GO:0016324	platelet aggregation|positive regulation of osteoblast proliferation|integrin complex|external side of plasma membrane|alpha9-beta1 integrin-ADAM8 complex|angiogenesis involved in wound healing|integrin-mediated signaling pathway|cell-substrate junction assembly|receptor activity|cell-matrix adhesion|positive regulation of cell migration|integrin binding|apical plasma membrane
CL11383Contig1			44.6869	38.49	1.161	0.841327	826
CL11384Contig1			17.6669	10.5848	1.66909	0.627479	1060	gi|528498637|ref|XP_005157109.1|PREDICTED: uncharacterized protein LOC796610 isoform X1 [Danio rerio]	4.87e-99	sp|Q8BZ94|ZMAT4_MOUSE	1e-84	Zinc finger matrin-type protein 4 OS=Mus musculus GN=Zmat4 PE=2 SV=1				GO:0005634;GO:0003677;GO:0008270	nucleus|DNA binding|zinc ion binding
CL11385Contig1			895.817	1095.04	0.818067	0.441633	3352	gi|51571927|ref|NP_001003994.1|MORC family CW-type zinc finger 2 [Danio rerio] >gi|528520839|ref|XP_005174293.1| PREDICTED: MORC family CW-type zinc finger 2 isoform X1 [Danio rerio] >gi|51329843|gb|AAH80267.1| MORC family CW-type zinc finger 2 [Danio rerio]	0	sp|Q69ZX6|MOR2A_MOUSE	0	MORC family CW-type zinc finger protein 2A OS=Mus musculus GN=Morc2a PE=1 SV=2				GO:0005524;GO:0008270	ATP binding|zinc ion binding
CL11386Contig1			5.19615	11.547	0.45	0.548059	487	gi|134085204|emb|CAM60082.1|unnamed protein product [Danio rerio]	8.77e-69	sp|Q5DX21|IGS11_HUMAN	1e-63	Immunoglobulin superfamily member 11 OS=Homo sapiens GN=IGSF11 PE=2 SV=3				GO:0097324;GO:0050934;GO:0008026;GO:0003676;GO:0005524	melanocyte migration|late stripe melanocyte differentiation|ATP-dependent helicase activity|nucleic acid binding|ATP binding
CL11387Contig1			24.9415	17.3205	1.44	0.688378	708	gi|86170894|ref|XP_966106.1|conserved Plasmodium protein, unknown function [Plasmodium falciparum 3D7] >gi|46361071|emb|CAG25358.1| conserved Plasmodium protein, unknown function [Plasmodium falciparum 3D7]	3.13e-08
CL11388Contig1			43.6477	37.5278	1.16308	0.841068	858
CL11389Contig1			32.2161	33.6788	0.956571	0.983569	758
CL1138Contig1			61.3146	45.2258	1.35574	0.6233	2559	gi|189529793|ref|XP_700087.3|PREDICTED: protein bicaudal C homolog 1, partial [Danio rerio]	0	sp|Q9H694|BICC1_HUMAN	0	Protein bicaudal C homolog 1 OS=Homo sapiens GN=BICC1 PE=1 SV=2				GO:0003723;GO:0090090	RNA binding|negative regulation of canonical Wnt signaling pathway
CL11390Contig1			18.7061	43.3013	0.432	0.254421	772
CL11391Contig1	CFP	complement factor properdin	19.7454	12.5093	1.57846	0.649742	1091	gi|165972489|ref|NP_001107051.1|complement factor properdin precursor [Danio rerio] >gi|528487556|ref|XP_005167041.1| PREDICTED: complement factor properdin isoform X1 [Danio rerio] >gi|528487558|ref|XP_005167042.1| PREDICTED: complement factor properdin isoform X2 [Danio rerio]	9.91e-103	sp|Q5RBP8|PROP_PONAB	7e-98	Properdin OS=Pongo abelii GN=CFP PE=2 SV=1	ko05168	Herpes simplex infection	1	GO:0031012;GO:0006955	extracellular matrix|immune response
CL11392Contig1			21.8238	17.3205	1.26	0.823925	764
CL11393Contig1			12.4708	15.396	0.81	0.878617	1007	gi|523704412|ref|NP_001265751.1|immunoglobulin superfamily member 11 precursor [Danio rerio] >gi|381138161|gb|AFF57194.1| immunoglobulin superfamily 11 [Danio rerio]	5.26e-108	sp|Q08DK1|IGS11_BOVIN	1e-98	Immunoglobulin superfamily member 11 OS=Bos taurus GN=IGSF11 PE=2 SV=1				GO:0050934;GO:0097324	late stripe melanocyte differentiation|melanocyte migration
CL11394Contig1			30.1377	20.2073	1.49143	0.629128	952
CL11395Contig1			23.9023	20.2073	1.18286	0.874489	730
CL11396Contig1	CNOT4, NOT4, MOT2	CCR4-NOT transcription complex subunit 4	93.5307	79.8668	1.17108	0.771598	486	gi|125854657|ref|XP_697509.2|PREDICTED: CCR4-NOT transcription complex subunit 4-like [Danio rerio]	1.28e-19	sp|Q8BT14|CNOT4_MOUSE	1e-22	CCR4-NOT transcription complex subunit 4 OS=Mus musculus GN=Cnot4 PE=1 SV=2	ko03018	RNA degradation	1	GO:0003723;GO:0008270;GO:0030014;GO:0016874;GO:0006355;GO:0004842;GO:0051865;GO:0000166;GO:0005737;GO:0005634;GO:0006351	RNA binding|zinc ion binding|CCR4-NOT complex|ligase activity|regulation of transcription, DNA-templated|ubiquitin-protein transferase activity|protein autoubiquitination|nucleotide binding|cytoplasm|nucleus|transcription, DNA-templated
CL11397Contig1			29.0985	17.3205	1.68	0.53668	1021
CL11398Contig1			10.3923	88.527	0.117391	0.00162459	1486
CL11399Contig1			12.4708	11.547	1.08	1	625
CL1139Contig1			20.7846	17.3205	1.2	0.873501	1107	gi|169146733|emb|CAQ15176.1|novel protein [Danio rerio]	1.5e-29	sp|A8MXD5|GRCR1_HUMAN	4e-16	Glutaredoxin domain-containing cysteine-rich protein 1 OS=Homo sapiens GN=GRXCR1 PE=1 SV=1				GO:0045454;GO:0009055;GO:0015035	cell redox homeostasis|electron carrier activity|protein disulfide oxidoreductase activity
CL113Contig1			43.6477	34.641	1.26	0.74756	1494
CL113Contig2			21.8238	8.66025	2.52	0.343945	510
CL11400Contig1			27.02	22.1318	1.22087	0.831807	809
CL11401Contig1			75.8638	52.9238	1.43345	0.531634	1960	gi|548442195|ref|XP_005745544.1|PREDICTED: triple functional domain protein-like isoform X7 [Pundamilia nyererei]	0	sp|Q1LUA6|TRIO_DANRE	0	Triple functional domain protein OS=Danio rerio GN=trio PE=3 SV=1
CL11402Contig1			53.0008	25.9808	2.04	0.287254	793
CL11403Contig1			40.53	25.0185	1.62	0.507549	1014
CL11404Contig1			45.7261	7.698	5.94	0.029261	654
CL11405Contig1			36.3731	33.6788	1.08	0.941638	474
CL11406Contig1			30.1377	25.0185	1.20462	0.834749	915
CL11407Contig1			13.51	5.7735	2.34	0.482779	682
CL11408Contig1			24.9415	13.4715	1.85143	0.494261	711
CL11409Contig1			20.7846	50.9993	0.407547	0.197812	647
CL1140Contig1			41.5692	33.6788	1.23429	0.776152	1547
CL11410Contig1			17.6669	9.6225	1.836	0.56334	713
CL11411Contig1			5.19615	18.2828	0.284211	0.254367	868	gi|528474961|ref|XP_001920347.3|PREDICTED: hemicentin-1-like [Danio rerio]	8.79e-71	sp|Q96RW7|HMCN1_HUMAN	3e-11	Hemicentin-1 OS=Homo sapiens GN=HMCN1 PE=1 SV=2				GO:0016020;GO:0016337	membrane|single organismal cell-cell adhesion
CL11412Contig1			2.07846	54.8483	0.0378947	0.000680928	817
CL11413Contig1			24.9415	64.4708	0.386866	0.140991	828
CL11414Contig1			41.5692	35.6033	1.16757	0.840487	693
CL11415Contig1			22.8631	43.3013	0.528	0.374856	834
CL11416Contig1			35.3338	32.7165	1.08	0.943202	891	gi|189527814|ref|XP_001923586.1|PREDICTED: fibrinogen-like protein 1-like [Danio rerio]	7.02e-111	sp|Q3SZZ7|FGL1_BOVIN	2e-120	Fibrinogen-like protein 1 OS=Bos taurus GN=FGL1 PE=2 SV=1				GO:0005576	extracellular region
CL11417Contig1			40.53	33.6788	1.20343	0.807546	800
CL11418Contig1			15.5885	27.9053	0.558621	0.498541	585
CL11419Contig1			64.4323	27.9053	2.30897	0.187234	1196
CL1141Contig1			89.3738	71.2065	1.25514	0.677181	2487
CL11420Contig1			38.4515	26.943	1.42714	0.632621	1198
CL11421Contig1			18.7061	27.9053	0.670345	0.642051	779
CL11422Contig1			43.6477	36.5655	1.19368	0.810137	1053
CL11423Contig1	RYR3	ryanodine receptor 3	18.7061	27.9053	0.670345	0.642051	1003	gi|542202271|ref|XP_005475118.1|PREDICTED: ryanodine receptor 3-like [Oreochromis niloticus]	4.53e-128	sp|A2AGL3|RYR3_MOUSE	2e-134	Ryanodine receptor 3 OS=Mus musculus GN=Ryr3 PE=1 SV=1	ko04020;ko04713;ko04921;ko04970;ko05010	Calcium signaling pathway |Circadian entrainment |Oxytocin signaling pathway |Salivary secretion |Alzheimer's disease	5	GO:0005219;GO:0006874;GO:0070588;GO:0005509;GO:0016021	ryanodine-sensitive calcium-release channel activity|cellular calcium ion homeostasis|calcium ion transmembrane transport|calcium ion binding|integral component of membrane
CL11424Contig1			41.5692	50.037	0.830769	0.787977	1150	gi|542192816|ref|XP_005471539.1|PREDICTED: alpha-N-acetylgalactosaminide alpha-2,6-sialyltransferase 1-like [Oreochromis niloticus]	6.71e-12
CL11425Contig1	DLG1	disks large protein 1	23.9023	24.0563	0.9936	1	1184	gi|528482414|ref|XP_005165964.1|PREDICTED: disks large homolog 1 isoform X10 [Danio rerio]	0	sp|Q5PYH6|DLG1_DANRE	0	Disks large homolog 1 OS=Danio rerio GN=dlg1 PE=2 SV=2	ko04390;ko04391;ko04660;ko05166;ko05203	Hippo signaling pathway |Hippo signaling pathway -fly |T cell receptor signaling pathway |HTLV-I infection |Viral carcinogenesis	5	GO:0019902;GO:0005789;GO:0016323;GO:0007015;GO:0016337;GO:0030054;GO:0030866;GO:0001935;GO:0019901;GO:0045930	phosphatase binding|endoplasmic reticulum membrane|basolateral plasma membrane|actin filament organization|single organismal cell-cell adhesion|cell junction|cortical actin cytoskeleton organization|endothelial cell proliferation|protein kinase binding|negative regulation of mitotic cell cycle
CL11426Contig1			28.0592	9.6225	2.916	0.232948	612
CL11427Contig1			7.27461	34.641	0.21	0.0789866	776
CL11428Contig1			20.7846	76.0178	0.273418	0.0422513	1034
CL11429Contig1			16.6277	18.2828	0.909474	0.964573	613
CL1142Contig1			23.9023	49.0748	0.487059	0.298424	1151
CL11430Contig1			13.51	11.547	1.17	0.934239	681
CL11431Contig1			24.9415	23.094	1.08	0.962553	845
CL11432Contig1			21.8238	19.245	1.134	0.922738	1199	gi|528503624|ref|XP_005158007.1|PREDICTED: FH1/FH2 domain-containing protein 3 isoform X3 [Danio rerio]	1.28e-85	sp|Q2V2M9|FHOD3_HUMAN	3e-56	FH1/FH2 domain-containing protein 3 OS=Homo sapiens GN=FHOD3 PE=1 SV=2
CL11433Contig1			25.9808	22.1318	1.17391	0.87468	486
CL11434Contig1			15.5885	0	Inf	0.0251433	574
CL11435Contig1			4.15692	18.2828	0.227368	0.193657	527
CL11436Contig1			136.139	179.941	0.756578	0.521266	983
CL11437Contig1			16.6277	18.2828	0.909474	0.964573	449
CL11438Contig1			44.6869	27.9053	1.60138	0.500859	1028
CL11439Contig1			20.7846	22.1318	0.93913	0.983735	702	gi|528472247|ref|XP_005171509.1|PREDICTED: zinc finger BED domain-containing protein 4-like [Danio rerio]	1.97e-31	sp|Q80WQ9|ZBED4_MOUSE	8e-06	Zinc finger BED domain-containing protein 4 OS=Mus musculus GN=Zbed4 PE=2 SV=1				GO:0003677;GO:0046983	DNA binding|protein dimerization activity
CL1143Contig1			30.1377	46.188	0.6525	0.536464	2008	gi|190338837|gb|AAI62622.1|Dachshund c [Danio rerio]	8.48e-121	sp|Q9UI36|DACH1_HUMAN	4e-117	Dachshund homolog 1 OS=Homo sapiens GN=DACH1 PE=1 SV=3				GO:0016021;GO:0001075;GO:0005667;GO:0000122;GO:0001967;GO:0000166;GO:0048147;GO:0051123;GO:0007585;GO:0060244;GO:0008283;GO:0005737;GO:0005634;GO:0046545	integral component of membrane|RNA polymerase II core promoter sequence-specific DNA binding transcription factor activity involved in preinitiation complex assembly|transcription factor complex|negative regulation of transcription from RNA polymerase II promoter|suckling behavior|nucleotide binding|negative regulation of fibroblast proliferation|RNA polymerase II transcriptional preinitiation co…
CL11440Contig1			48.8438	17.3205	2.82	0.149194	1184
CL11441Contig1			24.9415	12.5093	1.99385	0.445775	833
CL11442Contig1			32.2161	19.245	1.674	0.521198	844	gi|130497976|ref|NP_001076311.1|synaptotagmin-10 [Danio rerio] >gi|55962438|emb|CAI11835.1| novel protein similar to vertebrate synaptotagmin X (SYT10) [Danio rerio]	1.81e-73	sp|Q5RCK6|SYT10_PONAB	6e-83	Synaptotagmin-10 OS=Pongo abelii GN=SYT10 PE=2 SV=1				GO:0046872;GO:0030054;GO:0030672;GO:0006950;GO:0006810;GO:0016021;GO:0046982;GO:0042803;GO:0005215	metal ion binding|cell junction|synaptic vesicle membrane|response to stress|transport|integral component of membrane|protein heterodimerization activity|protein homodimerization activity|transporter activity
CL11443Contig1			7.27461	8.66025	0.84	0.965602	260
CL11444Contig1			20.7846	16.3583	1.27059	0.821647	760
CL11445Contig1			12.4708	16.3583	0.762353	0.822508	603
CL11446Contig1			24.9415	32.7165	0.762353	0.739089	427
CL11447Contig1			70.6677	106.81	0.661622	0.425001	996
CL11448Contig1			789.815	936.27	0.843577	0.527777	1365
CL11449Contig1			24.9415	40.4145	0.617143	0.508926	905
CL1144Contig1			885.424	975.722	0.907456	0.715141	5462	gi|432952572|ref|XP_004085140.1|PREDICTED: uncharacterized protein LOC101172463, partial [Oryzias latipes]	2.17e-21							GO:0004950;GO:0016021;GO:0003723;GO:0006278;GO:0042742;GO:0003964;GO:0006935;GO:0016881;GO:0070098;GO:0007186	chemokine receptor activity|integral component of membrane|RNA binding|RNA-dependent DNA replication|defense response to bacterium|RNA-directed DNA polymerase activity|chemotaxis|acid-amino acid ligase activity|chemokine-mediated signaling pathway|G-protein coupled receptor signaling pathway
CL11450Contig1			20.7846	22.1318	0.93913	0.983735	784
CL11451Contig1			21.8238	14.4338	1.512	0.667611	647
CL11452Contig1	MLL3	histone-lysine N-methyltransferase MLL3	208.885	179.941	1.16086	0.718704	2022	gi|528470509|ref|XP_005163351.1|PREDICTED: histone-lysine N-methyltransferase MLL3 isoform X1 [Danio rerio]	1.86e-91	sp|Q8NEZ4|KMT2C_HUMAN	1e-51	Histone-lysine N-methyltransferase 2C OS=Homo sapiens GN=KMT2C PE=1 SV=3	ko00310	Lysine degradation	1
CL11453Contig1			32.2161	15.396	2.0925	0.366095	733
CL11454Contig1			25.9808	8.66025	3	0.236603	482
CL11455Contig1			11.4315	7.698	1.485	0.779499	861	gi|528501259|ref|XP_005157540.1|PREDICTED: teneurin-4 isoform X1 [Danio rerio]	1.18e-152	sp|Q9W7R3|TEN4_DANRE	6e-176	Teneurin-4 OS=Danio rerio GN=tenm4 PE=2 SV=1				GO:0016021;GO:0007156;GO:0043005;GO:2000543;GO:0048714;GO:0031643;GO:0010976;GO:0007165;GO:0046982;GO:0042803;GO:0005737;GO:0032289;GO:0005634	integral component of membrane|homophilic cell adhesion via plasma membrane adhesion molecules|neuron projection|positive regulation of gastrulation|positive regulation of oligodendrocyte differentiation|positive regulation of myelination|positive regulation of neuron projection development|signal transduction|protein heterodimerization activity|protein homodimerization activity|cytoplasm|central…
CL11456Contig1			23.9023	15.396	1.5525	0.632285	1004
CL11458Contig1			16.6277	25.9808	0.64	0.614893	965
CL11459Contig1			9.35307	10.5848	0.883636	0.982139	579
CL1145Contig1	PHKA_B	phosphorylase kinase alpha/beta subunit	117.433	202.073	0.581143	0.208115	3965	gi|528514137|ref|XP_690880.4|PREDICTED: phosphorylase b kinase regulatory subunit alpha, skeletal muscle isoform-like [Danio rerio]	0	sp|P18688|KPB1_RABIT	0	Phosphorylase b kinase regulatory subunit alpha, skeletal muscle isoform OS=Oryctolagus cuniculus GN=PHKA1 PE=1 SV=1	ko04020;ko04910	Calcium signaling pathway |Insulin signaling pathway	2	GO:0004553;GO:0005516;GO:0005977	hydrolase activity, hydrolyzing O-glycosyl compounds|calmodulin binding|glycogen metabolic process
CL11460Contig1			15.5885	5.7735	2.7	0.384202	636	gi|528518779|ref|XP_005162497.1|PREDICTED: uncharacterized protein LOC101887079 isoform X1 [Danio rerio]	2.64e-39							GO:0046872;GO:0003676	metal ion binding|nucleic acid binding
CL11461Contig1			20.7846	31.7543	0.654545	0.600723	1020
CL11462Contig1	E4.6.1.13, plc	1-phosphatidylinositol phosphodiesterase	43.6477	27.9053	1.56414	0.525962	1119	gi|499046037|ref|XP_004573598.1|PREDICTED: uncharacterized protein LOC101464692 [Maylandia zebra]	1.45e-80	sp|P34024|PLC_LISMO	1e-22	1-phosphatidylinositol phosphodiesterase OS=Listeria monocytogenes serovar 1/2a (strain ATCC BAA-679 / EGD-e) GN=plcA PE=1 SV=1	ko00562	Inositol phosphate metabolism	1	GO:0006629;GO:0008081	lipid metabolic process|phosphoric diester hydrolase activity
CL11463Contig1	PDE1	calcium/calmodulin-dependent 3',5'-cyclic nucleotide phosphodiesterase	9.35307	14.4338	0.648	0.717529	953	gi|528520229|ref|XP_005162915.1|PREDICTED: calcium/calmodulin-dependent 3',5'-cyclic nucleotide phosphodiesterase 1C-like isoform X3 [Danio rerio]	1.62e-63	sp|Q14123|PDE1C_HUMAN	9e-40	Calcium/calmodulin-dependent 3',5'-cyclic nucleotide phosphodiesterase 1C OS=Homo sapiens GN=PDE1C PE=1 SV=1	ko00230;ko04020;ko05032	Purine metabolism |Calcium signaling pathway |Morphine addiction	3	GO:0046872;GO:0005929;GO:0004114;GO:0007165;GO:0008152;GO:0007608	metal ion binding|cilium|3',5'-cyclic-nucleotide phosphodiesterase activity|signal transduction|metabolic process|sensory perception of smell
CL11464Contig1			293.063	331.014	0.885349	0.733965	3526	gi|292621378|ref|XP_698769.4|PREDICTED: probable ATP-dependent RNA helicase DHX40 isoform X4 [Danio rerio]	1.7e-141	sp|Q6PE54|DHX40_MOUSE	4e-131	Probable ATP-dependent RNA helicase DHX40 OS=Mus musculus GN=Dhx40 PE=2 SV=1				GO:0003676;GO:0008026;GO:0006200;GO:0005524	nucleic acid binding|ATP-dependent helicase activity|ATP catabolic process|ATP binding
CL11465Contig1	FNG	fringe	13.51	12.5093	1.08	0.999872	863	gi|548347385|ref|XP_005726090.1|PREDICTED: beta-1,3-N-acetylglucosaminyltransferase lunatic fringe-like isoform X1 [Pundamilia nyererei]	1.36e-148	sp|Q8JHF2|LFNG_DANRE	0	Beta-1,3-N-acetylglucosaminyltransferase lunatic fringe OS=Danio rerio GN=lfng PE=2 SV=2	ko00514;ko04330	Other types of O-glycan biosynthesis |Notch signaling pathway	2	GO:0030173;GO:0046872;GO:0007219;GO:0055016;GO:0033829;GO:0007389;GO:0045665	integral component of Golgi membrane|metal ion binding|Notch signaling pathway|hypochord development|O-fucosylpeptide 3-beta-N-acetylglucosaminyltransferase activity|pattern specification process|negative regulation of neuron differentiation
CL11466Contig1			21.8238	6.73575	3.24	0.242251	730
CL11467Contig1			16.6277	37.5278	0.443077	0.294834	980	gi|528512033|ref|XP_005160866.1|PREDICTED: probable G-protein coupled receptor 116-like [Danio rerio]	4.07e-49	sp|Q9WVT0|GP116_RAT	4e-14	Probable G-protein coupled receptor 116 OS=Rattus norvegicus GN=Gpr116 PE=1 SV=1				GO:0016021;GO:0007218;GO:0005886;GO:0004930	integral component of membrane|neuropeptide signaling pathway|plasma membrane|G-protein coupled receptor activity
CL11468Contig1			34.2946	25.0185	1.37077	0.688489	692
CL11469Contig1			9.35307	11.547	0.81	0.909112	778
CL1146Contig1	ARAP3	Arf-GAP with Rho-GAP domain, ANK repeat and PH domain-containing protein 3	421.928	389.711	1.08267	0.812052	6207	gi|528499925|ref|XP_005173238.1|PREDICTED: arf-GAP with Rho-GAP domain, ANK repeat and PH domain-containing protein 3 isoform X1 [Danio rerio]	0	sp|Q8WWN8|ARAP3_HUMAN	0	Arf-GAP with Rho-GAP domain, ANK repeat and PH domain-containing protein 3 OS=Homo sapiens GN=ARAP3 PE=1 SV=1	ko04015;ko04024;ko04144	Rap1 signaling pathway |cAMP signaling pathway |Endocytosis	3	GO:0043547;GO:0005543;GO:0005622;GO:0032312;GO:0008060;GO:0007165;GO:0008270	positive regulation of GTPase activity|phospholipid binding|intracellular|regulation of ARF GTPase activity|ARF GTPase activator activity|signal transduction|zinc ion binding
CL11470Contig1			283.71	307.92	0.921375	0.824598	952
CL11471Contig1	DNAH	dynein heavy chain, axonemal	17.6669	5.7735	3.06	0.305975	988	gi|528481853|ref|XP_001919828.3|PREDICTED: dynein heavy chain 11, axonemal [Danio rerio]	2.98e-132	sp|P39057|DYHC_HELCR	1e-95	Dynein beta chain, ciliary OS=Heliocidaris crassispina PE=1 SV=1	ko05016	Huntington's disease	1	GO:0003777;GO:0030286;GO:0030030;GO:0005874;GO:0006200;GO:0005524;GO:0005929;GO:0007018;GO:0001539;GO:0016887;GO:0005737	microtubule motor activity|dynein complex|cell projection organization|microtubule|ATP catabolic process|ATP binding|cilium|microtubule-based movement|cilium or flagellum-dependent cell motility|ATPase activity|cytoplasm
CL11472Contig1			38.4515	25.0185	1.53692	0.562909	809
CL11473Contig1			32.2161	65.433	0.492353	0.255807	776
CL11474Contig1			20.7846	14.4338	1.44	0.714329	652
CL11475Contig1			7.27461	40.4145	0.18	0.0449352	668
CL11476Contig1			61.3146	27.9053	2.19724	0.219842	801
CL11477Contig1			35.3338	34.641	1.02	1	1165
CL11478Contig1	PLCD	phosphatidylinositol phospholipase C, delta	15.5885	24.0563	0.648	0.637308	919	gi|32394789|gb|AAN08425.1|phospholipase C-delta1 [Misgurnus mizolepis]	1.73e-75	sp|Q32NH8|PLCD4_XENLA	8e-61	1-phosphatidylinositol 4,5-bisphosphate phosphodiesterase delta-4 OS=Xenopus laevis GN=plcd4 PE=2 SV=1	ko00562;ko04020;ko04070;ko04919	Inositol phosphate metabolism |Calcium signaling pathway |Phosphatidylinositol signaling system |Thyroid hormone signaling pathway	4	GO:0006629;GO:0035556;GO:0004871;GO:0005543;GO:0005622;GO:0004435;GO:0005509	lipid metabolic process|intracellular signal transduction|signal transducer activity|phospholipid binding|intracellular|phosphatidylinositol phospholipase C activity|calcium ion binding
CL11479Contig1			30.1377	21.1695	1.42364	0.670909	1030
CL1147Contig1			69.6284	118.357	0.588293	0.295446	1101
CL1147Contig2			330.475	280.977	1.17616	0.6505	1556	gi|529164822|gb|AGS58199.1|claudin-12 [Clarias batrachus]	1.18e-148	sp|Q5R9K1|CLD12_PONAB	3e-63	Claudin-12 OS=Pongo abelii GN=CLDN12 PE=2 SV=1				GO:0071944;GO:0016021;GO:0005923;GO:0005198	cell periphery|integral component of membrane|tight junction|structural molecule activity
CL11480Contig1			55.0792	60.6218	0.908571	0.889741	930
CL11481Contig1			51.9615	41.3768	1.25581	0.732639	1138
CL11482Contig1			24.9415	11.547	2.16	0.397777	472
CL11483Contig1	AJUBA, LIMD1, WTIP	LIM domain-containing protein	218.238	235.751	0.925714	0.849064	1857	gi|326669382|ref|XP_701366.4|PREDICTED: LIM domain-containing protein ajuba [Danio rerio]	2.79e-54				ko04390;ko04391	Hippo signaling pathway |Hippo signaling pathway -fly	2	GO:0008270	zinc ion binding
CL11484Contig1			470.771	401.258	1.17324	0.619856	1028	gi|554844019|ref|XP_005932374.1|PREDICTED: putative uncharacterized protein FLJ22184-like [Haplochromis burtoni]	2.3e-90	sp|P35072|TCB1_CAEBR	3e-28	Transposable element Tcb1 transposase OS=Caenorhabditis briggsae PE=3 SV=1				GO:0006313;GO:0004803;GO:0003677;GO:0015074	transposition, DNA-mediated|transposase activity|DNA binding|DNA integration
CL11485Contig1			42.6084	31.7543	1.34182	0.681256	797
CL11486Contig1			9.35307	11.547	0.81	0.909112	523
CL11487Contig1			153.806	138.564	1.11	0.822028	3124	gi|542249243|ref|XP_005460951.1|PREDICTED: nuclear fragile X mental retardation-interacting protein 2-like isoform X1 [Oreochromis niloticus]	9.45e-80	sp|Q5F2E7|NUFP2_MOUSE	2e-72	Nuclear fragile X mental retardation-interacting protein 2 OS=Mus musculus GN=Nufip2 PE=1 SV=1				GO:0003723;GO:0042788;GO:0005634	RNA binding|polysomal ribosome|nucleus
CL11488Contig1			29.0985	38.49	0.756	0.710064	958
CL11489Contig1			20.7846	25.0185	0.830769	0.853776	464
CL1148Contig1			55.0792	51.9615	1.06	0.945478	1740	gi|528502165|ref|XP_005157778.1|PREDICTED: protocadherin Fat 4-like [Danio rerio]	0	sp|Q2PZL6|FAT4_MOUSE	1e-124	Protocadherin Fat 4 OS=Mus musculus GN=Fat4 PE=1 SV=2				GO:0016021;GO:0007156;GO:0007009;GO:0045177;GO:0005509;GO:0005886	integral component of membrane|homophilic cell adhesion via plasma membrane adhesion molecules|plasma membrane organization|apical part of cell|calcium ion binding|plasma membrane
CL11490Contig1			18.7061	25.9808	0.72	0.715294	824	gi|34392557|dbj|BAC82607.1|pol-like protein [Tetraodon nigroviridis]	8.44e-12
CL11491Contig1			15.5885	5.7735	2.7	0.384202	446
CL11492Contig1			16.6277	8.66025	1.92	0.546741	941	gi|113681971|ref|NP_001038472.1|uncharacterized protein LOC563077 [Danio rerio] >gi|94733252|emb|CAK04886.1| novel protein similar to vertebrate C1q and tumor necrosis factor related protein (C1QTNF4) [Danio rerio]	1.42e-96	sp|Q9BXJ3|C1QT4_HUMAN	6e-70	Complement C1q tumor necrosis factor-related protein 4 OS=Homo sapiens GN=C1QTNF4 PE=1 SV=2
CL11493Contig1			33.2554	42.339	0.785455	0.739802	1020
CL11494Contig1			5.19615	7.698	0.675	0.847626	498
CL11495Contig1			5.19615	25.9808	0.2	0.108246	642	gi|34392569|dbj|BAC82615.1|pol-like protein [Danio rerio]	1.21e-63	sp|P14381|YTX2_XENLA	3e-10	Transposon TX1 uncharacterized 149 kDa protein OS=Xenopus laevis PE=4 SV=1
CL11496Contig1			18.7061	9.6225	1.944	0.516424	652
CL11497Contig1			221.356	154.922	1.42882	0.385012	3150	gi|326672458|ref|XP_695815.4|PREDICTED: von Willebrand factor A domain-containing protein 2 [Danio rerio]	0	sp|Q6DCQ6|VWA2_XENLA	0	von Willebrand factor A domain-containing protein 2 OS=Xenopus laevis GN=vwa2 PE=2 SV=1				GO:0005576	extracellular region
CL11498Contig1			10.3923	15.396	0.675	0.736759	679	gi|307191669|gb|EFN75143.1|hypothetical protein EAI_15550 [Harpegnathos saltator]	2.17e-08
CL11499Contig1			23.9023	40.4145	0.591429	0.473425	903
CL1149Contig1			13.51	11.547	1.17	0.934239	563
CL1149Contig2			7.27461	6.73575	1.08	1	419
CL114Contig1			109.119	58.6973	1.85902	0.236928	3559	gi|528470294|ref|XP_005163326.1|PREDICTED: uncharacterized protein LOC101882577 isoform X2 [Danio rerio]	2.22e-173	sp|Q5VZ46|K1614_HUMAN	3e-10	Uncharacterized protein KIAA1614 OS=Homo sapiens GN=KIAA1614 PE=2 SV=3
CL11500Contig1			27.02	23.094	1.17	0.874686	778
CL11501Contig1			104.962	79.8668	1.31422	0.596659	1060
CL11502Contig1			29.0985	60.6218	0.48	0.252807	788
CL11503Contig1			18.7061	13.4715	1.38857	0.75846	824
CL11504Contig1			11.4315	23.094	0.495	0.454439	972
CL11505Contig1			108.08	68.3198	1.58197	0.375221	1107
CL11506Contig1			28.0592	26.943	1.04143	0.995286	1044
CL11507Contig1			27.02	16.3583	1.65176	0.56292	862
CL11508Contig1			18.7061	24.0563	0.7776	0.795072	993
CL11509Contig1			38.4515	6.73575	5.70857	0.0451756	634
CL1150Contig1			24.9415	11.547	2.16	0.397777	1177
CL11510Contig1			25.9808	30.792	0.84375	0.850239	618
CL11511Contig1			13.51	9.6225	1.404	0.793746	639	gi|528494626|ref|XP_005169449.1|PREDICTED: contactin associated protein-like 5 isoform X2 [Danio rerio]	3.04e-59	sp|Q0V8T0|CNTP5_CANFA	8e-53	Contactin-associated protein-like 5 OS=Canis familiaris GN=CNTNAP5 PE=2 SV=1				GO:0007155	cell adhesion
CL11512Contig1			32.2161	36.5655	0.881053	0.883787	894
CL11513Contig1			16.6277	29.8298	0.557419	0.484479	849
CL11514Contig1			21.8238	25.0185	0.872308	0.902022	703	gi|37678182|gb|AAP49009.1|transposase [Rana pipiens] >gi|39753972|tpg|DAA01561.1| TPA_exp: transposase [Rana pipiens]	3.86e-11
CL11515Contig1	JUP	junction plakoglobin	88.3346	118.357	0.746341	0.556151	2278	gi|326676448|ref|XP_002665522.2|PREDICTED: junction plakoglobin-like [Danio rerio]	0	sp|P30998|PLAK_XENLA	0	Junction plakoglobin OS=Xenopus laevis GN=jup PE=2 SV=1	ko05200;ko05202;ko05221;ko05412	Pathways in cancer |Transcriptional misregulation in cancers |Acute myeloid leukemia |Arrhythmogenic right ventricular cardiomyopathy (ARVC)	4	GO:0005916;GO:0071681;GO:0007398;GO:0000902;GO:0045294;GO:0007369;GO:0086005;GO:0043588;GO:0051091;GO:0030057;GO:0005198;GO:0005829;GO:0016323;GO:0015629;GO:0048599;GO:0071665;GO:0016477;GO:0005882;GO:0016342;GO:0003713;GO:0042127;GO:0042307;GO:0032993;GO:0007399;GO:0002159;GO:0050982;GO:0003136;GO:0005667;GO:0000122;GO:0016337;GO:0019901;GO:0019903;GO:0016331;GO:0007016;GO:0045296;GO:0003308;GO:…	fascia adherens|cellular response to indole-3-methanol|ectoderm development|cell morphogenesis|alpha-catenin binding|gastrulation|ventricular cardiac muscle cell action potential|skin development|positive regulation of sequence-specific DNA binding transcription factor activity|desmosome|structural molecule activity|cytosol|basolateral plasma membrane|actin cytoskeleton|oocyte development|gamma-c…
CL11516Contig1			32.2161	23.094	1.395	0.680272	669
CL11517Contig1			18.7061	10.5848	1.76727	0.578127	571
CL11518Contig1			29.0985	30.792	0.945	0.973691	1261	gi|254847649|gb|ACT83676.1|interferon regulatory factor 10 [Ctenopharyngodon idella] >gi|254847651|gb|ACT83677.1| interferon regulatory factor 10 [Ctenopharyngodon idella]	4.51e-137	sp|P23611|IRF8_MOUSE	5e-87	Interferon regulatory factor 8 OS=Mus musculus GN=Irf8 PE=1 SV=1				GO:0000975;GO:0003700;GO:0006355	regulatory region DNA binding|sequence-specific DNA binding transcription factor activity|regulation of transcription, DNA-templated
CL11519Contig1	IRF8	interferon regulatory factor 8	9.35307	0.96225	9.72	0.222487	429	gi|50540312|ref|NP_001002622.1|interferon regulatory factor 8 [Danio rerio] >gi|49900439|gb|AAH75963.1| Interferon regulatory factor 8 [Danio rerio]	4.99e-32	sp|Q02556|IRF8_HUMAN	3e-28	Interferon regulatory factor 8 OS=Homo sapiens GN=IRF8 PE=1 SV=2	ko05133	Pertussis	1	GO:0006909;GO:0030225;GO:0045658;GO:0042832;GO:0006955;GO:0060261;GO:0044130;GO:0042742;GO:0032735;GO:0000975;GO:0032729;GO:0003700;GO:0071222;GO:0005634	phagocytosis|macrophage differentiation|regulation of neutrophil differentiation|defense response to protozoan|immune response|positive regulation of transcription initiation from RNA polymerase II promoter|negative regulation of growth of symbiont in host|defense response to bacterium|positive regulation of interleukin-12 production|regulatory region DNA binding|positive regulation of interferon…
CL1151Contig1			61.3146	0.96225	63.72	7.47e-05	1409
CL11520Contig1			24.9415	71.2065	0.35027	0.0968515	703
CL11521Contig1			39.4908	20.2073	1.95429	0.369544	975
CL11522Contig1			72.7461	0	Inf	3.01e-06	618
CL11523Contig1			30.1377	50.9993	0.590943	0.431515	866
CL11524Contig1			7.27461	17.3205	0.42	0.422106	522
CL11525Contig1			32.2161	51.9615	0.62	0.470051	866
CL11526Contig1			20.7846	21.1695	0.981818	1	628
CL11527Contig1			13.51	1.9245	7.02	0.166963	598	gi|528490726|ref|XP_005167933.1|PREDICTED: zinc finger protein 385B isoform X1 [Danio rerio]	6.83e-57	sp|Q6PBT9|Z385B_DANRE	7e-71	Zinc finger protein 385B OS=Danio rerio GN=znf385b PE=2 SV=1				GO:0003676;GO:0002039;GO:0072332;GO:0005634;GO:0008270	nucleic acid binding|p53 binding|intrinsic apoptotic signaling pathway by p53 class mediator|nucleus|zinc ion binding
CL11528Contig1			6.23538	6.73575	0.925714	1	623	gi|528484516|ref|XP_005172256.1|PREDICTED: reticulon-3-like isoform X3 [Danio rerio]	4.01e-13
CL11529Contig1			21.8238	20.2073	1.08	0.970239	501
CL1152Contig1			12.4708	101.036	0.123429	0.00121703	2227	gi|545793643|gb|AGW80463.1|multidrug and toxin extrusion protein 6 [Danio rerio]	2.07e-139	sp|A1L1P9|S47A1_DANRE	4e-93	Multidrug and toxin extrusion protein 1 OS=Danio rerio GN=slc47a1 PE=2 SV=1				GO:0006855;GO:0016020;GO:0015297;GO:0015238	drug transmembrane transport|membrane|antiporter activity|drug transmembrane transporter activity
CL11530Contig1			25.9808	25.0185	1.03846	1	858
CL11531Contig1	DNAH	dynein heavy chain, axonemal	123.668	165.507	0.747209	0.514149	1345	gi|37678182|gb|AAP49009.1|transposase [Rana pipiens] >gi|39753972|tpg|DAA01561.1| TPA_exp: transposase [Rana pipiens]	8.99e-30				ko05016	Huntington's disease	1	GO:0006313;GO:0004803;GO:0003677;GO:0015074	transposition, DNA-mediated|transposase activity|DNA binding|DNA integration
CL11532Contig1			12.4708	25.0185	0.498462	0.443285	728
CL11533Contig1			22.8631	15.396	1.485	0.675234	873	gi|116267941|ref|NP_001070741.1|protein FAM19A4 precursor [Danio rerio] >gi|115527855|gb|AAI24819.1| Zgc:154141 [Danio rerio]	7.58e-54	sp|Q9N0D3|F19A4_MACFA	8e-64	Protein FAM19A4 OS=Macaca fascicularis GN=FAM19A4 PE=2 SV=1
CL11534Contig1			5.19615	21.1695	0.245455	0.184086	504
CL11535Contig1			14.5492	18.2828	0.795789	0.845818	649
CL11536Contig1			4.15692	30.792	0.135	0.0439788	761
CL11537Contig1			14.5492	9.6225	1.512	0.729205	443
CL11538Contig1			59.2361	47.1503	1.25633	0.718502	968
CL11539Contig1			15.5885	26.943	0.578571	0.53049	1185
CL1153Contig1			81.06	50.9993	1.58943	0.413587	2640	gi|528493708|ref|XP_003199488.2|PREDICTED: myomesin-2 [Danio rerio]	0	sp|P54296|MYOM2_HUMAN	0	Myomesin-2 OS=Homo sapiens GN=MYOM2 PE=1 SV=2
CL11540Contig1			24.9415	47.1503	0.52898	0.360288	666
CL11541Contig1			340.868	262.694	1.29758	0.46573	4515	gi|326667990|ref|XP_697234.5|PREDICTED: A disintegrin and metalloproteinase with thrombospondin motifs 3 isoform X2 [Danio rerio]	0	sp|O15072|ATS3_HUMAN	0	A disintegrin and metalloproteinase with thrombospondin motifs 3 OS=Homo sapiens GN=ADAMTS3 PE=2 SV=4				GO:0004222;GO:0005578;GO:0006508;GO:0008270	metalloendopeptidase activity|proteinaceous extracellular matrix|proteolysis|zinc ion binding
CL11542Contig1			75.8638	97.1873	0.780594	0.640499	1890	gi|528490072|ref|XP_005167753.1|PREDICTED: sushi-repeat-containing protein isoform X1 [Danio rerio]	9.26e-138	sp|Q9R0M3|SRPX_MOUSE	6e-132	Sushi-repeat-containing protein SRPX OS=Mus musculus GN=Srpx PE=2 SV=1
CL11543Contig1			10.3923	8.66025	1.2	0.940239	690
CL11544Contig1	ERBB3, HER3	receptor tyrosine-protein kinase erbB-3	15.5885	8.66025	1.8	0.599344	972	gi|62414151|ref|NP_001014826.1|erbB-3b precursor [Danio rerio] >gi|57901153|gb|AAW57896.1| Erbb3 [Danio rerio]	4.76e-26				ko04012;ko04020;ko04144;ko05205;ko05206	ErbB signaling pathway |Calcium signaling pathway |Endocytosis |Proteoglycans in cancer |MicroRNAs in cancer	5	GO:0001964;GO:0048914;GO:0014044;GO:0023014;GO:0001755;GO:0031101;GO:0048932;GO:0007169;GO:0008347;GO:0006468;GO:0016021;GO:0004714;GO:0007413;GO:0005524;GO:0004716;GO:0048882;GO:0048066	startle response|myelination of anterior lateral line nerve axons|Schwann cell development|signal transduction by phosphorylation|neural crest cell migration|fin regeneration|myelination of posterior lateral line nerve axons|transmembrane receptor protein tyrosine kinase signaling pathway|glial cell migration|protein phosphorylation|integral component of membrane|transmembrane receptor protein ty…
CL11545Contig1			61.3146	54.8483	1.11789	0.867639	769
CL11546Contig1			24.9415	21.1695	1.17818	0.874619	474
CL11547Contig1			10.3923	26.943	0.385714	0.291786	1022
CL11548Contig1			30.1377	29.8298	1.01032	1	735
CL11549Contig1			9.35307	3.849	2.43	0.556795	572
CL1154Contig1	VANGL	vang-like	23.9023	10.5848	2.25818	0.381392	1247	gi|528490050|ref|XP_005167742.1|PREDICTED: vang-like protein 1 isoform X1 [Danio rerio] >gi|528490052|ref|XP_005167743.1| PREDICTED: vang-like protein 1 isoform X2 [Danio rerio] >gi|190339828|gb|AAI63391.1| Vang-like 1 (van gogh, Drosophila) [Danio rerio] >gi|190340237|gb|AAI63395.1| Vang-like 1 (van gogh, Drosophila) [Danio rerio]	7.13e-119	sp|Q80Z96|VANG1_MOUSE	2e-116	Vang-like protein 1 OS=Mus musculus GN=Vangl1 PE=1 SV=2	ko04310	Wnt signaling pathway	1	GO:0016021;GO:0007275	integral component of membrane|multicellular organismal development
CL11550Contig1			13.51	15.396	0.8775	0.945524	488
CL11551Contig1			16.6277	16.3583	1.01647	1	646
CL11552Contig1			44.6869	33.6788	1.32686	0.687246	689
CL11553Contig1			13.51	3.849	3.51	0.321033	473
CL11554Contig1			361.652	430.126	0.840805	0.600408	448
CL11555Contig1			171.473	294.449	0.582353	0.160696	1034
CL11556Contig1			75.8638	32.7165	2.31882	0.162248	786
CL11557Contig1			15.5885	16.3583	0.952941	1	667
CL11558Contig1			16.6277	13.4715	1.23429	0.870219	554	gi|55771211|dbj|BAD72127.1|reverse transcriptase [Anguilla japonica]	8.03e-16
CL11559Contig1			25.9808	11.547	2.25	0.366985	786
CL1155Contig1			49.8831	77.9423	0.64	0.436976	1536
CL11560Contig1			23.9023	35.6033	0.671351	0.604832	738
CL11561Contig1			28.0592	17.3205	1.62	0.571668	540
CL11562Contig1			21.8238	15.396	1.4175	0.72063	765
CL11563Contig1			21.8238	54.8483	0.397895	0.175744	1610
CL11564Contig1			7.27461	9.6225	0.756	0.882963	399
CL11565Contig1			25.9808	38.49	0.675	0.597519	819
CL11566Contig1	NFATC2, NFAT1, NFATP	nuclear factor of activated T-cells, cytoplasmic 2	13.51	10.5848	1.27636	0.865489	966	gi|528518647|ref|XP_003201273.2|PREDICTED: nuclear factor of activated T-cells, cytoplasmic 2-like [Danio rerio]	1.53e-109	sp|Q13469|NFAC2_HUMAN	2e-72	Nuclear factor of activated T-cells, cytoplasmic 2 OS=Homo sapiens GN=NFATC2 PE=1 SV=2	ko04022;ko04310;ko04360;ko04370;ko04380;ko04650;ko04660;ko04662;ko04921;ko05161;ko05166	cGMP - PKG signaling pathway |Wnt signaling pathway |Axon guidance |VEGF signaling pathway |Osteoclast differentiation |Natural killer cell mediated cytotoxicity |T cell receptor signaling pathway |B cell receptor signaling pathway |Oxytocin signaling pathway |Hepatitis B |HTLV-I infection	11	GO:0016477;GO:0050853;GO:0045944;GO:0044212;GO:0005667;GO:0043565;GO:0015629;GO:0030890;GO:0003700;GO:0042493;GO:0030529;GO:0006974;GO:0005737;GO:0005634;GO:0005886;GO:0001816	cell migration|B cell receptor signaling pathway|positive regulation of transcription from RNA polymerase II promoter|transcription regulatory region DNA binding|transcription factor complex|sequence-specific DNA binding|actin cytoskeleton|positive regulation of B cell proliferation|sequence-specific DNA binding transcription factor activity|response to drug|ribonucleoprotein complex|cellular res…
CL11567Contig1			34.2946	0	Inf	0.000866649	621
CL11568Contig1			11.4315	6.73575	1.69714	0.69458	878	gi|556961821|ref|XP_005991163.1|PREDICTED: trichohyalin-like isoform X3 [Latimeria chalumnae]	2.5e-12
CL11569Contig1			236.945	280.015	0.846186	0.657966	1028
CL1156Contig1			161.081	109.697	1.46842	0.396887	2823	gi|528493495|ref|XP_005155766.1|PREDICTED: serine/threonine-protein kinase NIM1-like isoform X1 [Danio rerio]	1.82e-175	sp|Q8BHI9|NIM1_MOUSE	3e-149	Serine/threonine-protein kinase NIM1 OS=Mus musculus GN=Nim1 PE=2 SV=1				GO:0006468;GO:0005524;GO:0004674	protein phosphorylation|ATP binding|protein serine/threonine kinase activity
CL11570Contig1			199.532	167.432	1.19172	0.675943	2249	gi|317419141|emb|CBN81178.1|Pol polyprotein [Dicentrarchus labrax]	5.94e-110	sp|Q86TG7|PEG10_HUMAN	8e-53	Retrotransposon-derived protein PEG10 OS=Homo sapiens GN=PEG10 PE=1 SV=2				GO:0016021	integral component of membrane
CL11571Contig1			0	30.792	#VALUE!	0.00186965	452
CL11572Contig1			14.5492	17.3205	0.84	0.897884	455
CL11573Contig1			40.53	56.7728	0.713898	0.597102	682
CL11574Contig1			32.2161	53.886	0.597857	0.431977	1318	gi|548492673|ref|XP_005749562.1|PREDICTED: uncharacterized protein LOC102205492 [Pundamilia nyererei]	3.56e-15	sp|P14381|YTX2_XENLA	3e-08	Transposon TX1 uncharacterized 149 kDa protein OS=Xenopus laevis PE=4 SV=1
CL11575Contig1			57.1577	78.9045	0.72439	0.570555	1320
CL11576Contig1			29.0985	15.396	1.89	0.451169	824
CL11577Contig1			9.35307	10.5848	0.883636	0.982139	498
CL11578Contig1			75.8638	0	Inf	1.99e-06	950
CL11579Contig1			42.6084	16.3583	2.60471	0.201533	1699	gi|449479352|ref|XP_002190422.2|PREDICTED: uncharacterized protein KIAA0195 homolog [Taeniopygia guttata]	1.03e-100	sp|Q12767|K0195_HUMAN	8e-108	Uncharacterized protein KIAA0195 OS=Homo sapiens GN=KIAA0195 PE=1 SV=1
CL1157Contig1	WHSC1, MMSET, NSD2	histone-lysine N-methyltransferase NSD2	1802.03	2129.46	0.846236	0.472083	6603	gi|128485462|ref|NP_001076020.1|probable histone-lysine N-methyltransferase NSD2 [Danio rerio]	0	sp|Q8BVE8|NSD2_MOUSE	0	Histone-lysine N-methyltransferase NSD2 OS=Mus musculus GN=Whsc1 PE=1 SV=2	ko00310;ko05202	Lysine degradation |Transcriptional misregulation in cancers	2	GO:0051216;GO:0008270;GO:0018024;GO:0048706;GO:0018022;GO:0010452;GO:0005634	cartilage development|zinc ion binding|histone-lysine N-methyltransferase activity|embryonic skeletal system development|peptidyl-lysine methylation|histone H3-K36 methylation|nucleus
CL11580Contig1			174.591	127.979	1.36421	0.479928	995
CL11581Contig1			25.9808	38.49	0.675	0.597519	492
CL11582Contig1			12.4708	15.396	0.81	0.878617	980	gi|528490386|ref|XP_005167857.1|PREDICTED: target of Nesh-SH3-like [Danio rerio]	3.62e-106	sp|Q7Z7G0|TARSH_HUMAN	1e-80	Target of Nesh-SH3 OS=Homo sapiens GN=ABI3BP PE=1 SV=1
CL11583Contig1	COL1AS	collagen, type I/II/III/V/XI/XXIV/XXVII, alpha	18.7061	14.4338	1.296	0.816101	1008	gi|528487170|ref|XP_005166920.1|PREDICTED: collagen alpha-1(II) chain isoform X3 [Danio rerio] >gi|189441709|gb|AAI67477.1| Col2a1a protein [Danio rerio]	1.23e-64	sp|Q91717|CO2A1_XENLA	2e-70	Collagen alpha-1(II) chain OS=Xenopus laevis GN=col2a1 PE=2 SV=2	ko04151;ko04510;ko04512;ko04611;ko04974;ko05146	PI3K-Akt signaling pathway |Focal adhesion |ECM-receptor interaction |Platelet activation |Protein digestion and absorption |Amoebiasis	6	GO:0005201;GO:0046872;GO:0030903;GO:0005578;GO:0005581	extracellular matrix structural constituent|metal ion binding|notochord development|proteinaceous extracellular matrix|collagen trimer
CL11584Contig1			23.9023	41.3768	0.577674	0.450298	724
CL11585Contig1			40.53	45.2258	0.89617	0.889404	764
CL11586Contig1			13.51	2.88675	4.68	0.242164	287
CL11587Contig1			22.8631	14.4338	1.584	0.623548	758
CL11588Contig1			30.1377	26.943	1.11857	0.913535	858
CL11589Contig1			186.022	188.601	0.986327	0.983393	1039
CL1158Contig1			32.2161	7.698	4.185	0.108386	856
CL11590Contig1			31.1769	58.6973	0.531148	0.324276	1060
CL11591Contig1			7.27461	20.2073	0.36	0.319182	647
CL11592Contig1			174.591	142.413	1.22595	0.641524	923
CL11593Contig1			11.4315	4.81125	2.376	0.515483	616	gi|291238414|ref|XP_002739124.1|PREDICTED: RETRotransposon-like family member (retr-1)-like [Saccoglossus kowalevskii]	2.8e-11
CL11594Contig1			34.2946	10.5848	3.24	0.161787	839
CL11595Contig1			22.8631	25.0185	0.913846	0.949166	909	gi|89886299|ref|NP_001034903.1|pleiomorphic adenoma gene 1 [Danio rerio] >gi|61971471|gb|AAX58122.1| pleomorphic adenoma gene 1 [Danio rerio]	1.47e-111	sp|Q5U2T6|PLAG1_RAT	1e-124	Zinc finger protein PLAG1 OS=Rattus norvegicus GN=Plag1 PE=2 SV=1				GO:0006357;GO:0046872;GO:0022612;GO:0000981;GO:0060252;GO:0035264;GO:0035265;GO:0003677;GO:0010629;GO:0010628;GO:0060736;GO:0005634;GO:0006366	regulation of transcription from RNA polymerase II promoter|metal ion binding|gland morphogenesis|sequence-specific DNA binding RNA polymerase II transcription factor activity|positive regulation of glial cell proliferation|multicellular organism growth|organ growth|DNA binding|negative regulation of gene expression|positive regulation of gene expression|prostate gland growth|nucleus|transcriptio…
CL11596Contig1			35.3338	23.094	1.53	0.580886	1025
CL11597Contig1			15.5885	3.849	4.05	0.24441	260
CL11598Contig1			45.7261	45.2258	1.01106	1	847
CL11599Contig1			27.02	28.8675	0.936	0.966327	675
CL1159Contig1			56.1184	68.3198	0.821408	0.745004	1533
CL115Contig1			80.0207	81.7913	0.978353	0.985297	3558	gi|528504766|ref|XP_005158323.1|PREDICTED: uncharacterized protein LOC101882769 [Danio rerio]	3.83e-24							GO:0046872;GO:0003676;GO:0015074	metal ion binding|nucleic acid binding|DNA integration
CL11600Contig1			44.6869	92.376	0.48375	0.194293	5495	gi|528471893|ref|XP_687010.5|PREDICTED: calmodulin-regulated spectrin-associated protein 2-like isoform X2 [Danio rerio]	0	sp|Q08AD1|CAMP2_HUMAN	0	Calmodulin-regulated spectrin-associated protein 2 OS=Homo sapiens GN=CAMSAP2 PE=1 SV=3				GO:0008017	microtubule binding
CL11601Contig1			29.0985	19.245	1.512	0.622788	839
CL11602Contig1			35.3338	24.0563	1.4688	0.618038	878
CL11603Contig1			32.2161	21.1695	1.52182	0.600735	943
CL11604Contig1			19.7454	11.547	1.71	0.591351	429
CL11605Contig1	ANK	ankyrin	14.5492	20.2073	0.72	0.749088	858	gi|542198014|ref|XP_005473489.1|PREDICTED: ankyrin-1 [Oreochromis niloticus]	1.13e-54	sp|P16157|ANK1_HUMAN	6e-47	Ankyrin-1 OS=Homo sapiens GN=ANK1 PE=1 SV=3	ko05205	Proteoglycans in cancer	1
CL11606Contig1			80.0207	13.4715	5.94	0.00747438	982
CL11607Contig1			36.3731	46.188	0.7875	0.732907	890
CL11608Contig1			33.2554	35.6033	0.934054	0.953234	739
CL11609Contig1			24.9415	39.4523	0.632195	0.533973	437
CL1160Contig1	MPHOSPH6, MPP6	M-phase phosphoprotein 6, animal type	1535.98	1595.41	0.96275	0.876027	1915	gi|57525662|ref|NP_001003618.1|M-phase phosphoprotein 6 [Danio rerio] >gi|50418142|gb|AAH78314.1| Zgc:100960 [Danio rerio]	1.1e-61	sp|Q9D1Q1|MPH6_MOUSE	2e-60	M-phase phosphoprotein 6 OS=Mus musculus GN=Mphosph6 PE=1 SV=1	ko03018	RNA degradation	1	GO:0005737;GO:0005730;GO:0003723;GO:0000460;GO:0000178	cytoplasm|nucleolus|RNA binding|maturation of 5.8S rRNA|exosome (RNase complex)
CL11610Contig1			20.7846	31.7543	0.654545	0.600723	504
CL11611Contig1			49.8831	18.2828	2.72842	0.157471	799
CL11612Contig1			1157.7	1223.02	0.946593	0.829297	4024	gi|410917289|ref|XP_003972119.1|PREDICTED: Tmc6-related protein 1 [Takifugu rubripes]	0	sp|Q7TN60|TMC6_MOUSE	0	Transmembrane channel-like protein 6 OS=Mus musculus GN=Tmc6 PE=2 SV=2				GO:0016021	integral component of membrane
CL11613Contig1			905.17	978.609	0.924956	0.76938	803
CL11614Contig1			12.4708	19.245	0.648	0.672263	1015
CL11615Contig1			41.5692	10.5848	3.92727	0.0872234	903
CL11616Contig1			30.1377	19.245	1.566	0.587224	797
CL11617Contig1			14.5492	6.73575	2.16	0.506873	750	gi|528495299|ref|XP_002663939.2|PREDICTED: serine/threonine-protein kinase WNK4-like [Danio rerio]	5.61e-38	sp|Q7TPK6|WNK4_RAT	3e-17	Serine/threonine-protein kinase WNK4 OS=Rattus norvegicus GN=Wnk4 PE=2 SV=3				GO:0006468;GO:0035556;GO:0072156;GO:0005923;GO:0004674;GO:0070294;GO:0005524;GO:0006821;GO:0005515;GO:0090188;GO:0050801;GO:0005737;GO:0008104	protein phosphorylation|intracellular signal transduction|distal tubule morphogenesis|tight junction|protein serine/threonine kinase activity|renal sodium ion absorption|ATP binding|chloride transport|protein binding|negative regulation of pancreatic juice secretion|ion homeostasis|cytoplasm|protein localization
CL11618Contig1			44.6869	38.49	1.161	0.841327	788
CL11619Contig1			322.161	349.297	0.922314	0.81962	958
CL1161Contig1			103.923	121.244	0.857143	0.756202	2517	gi|542258717|ref|XP_005464636.1|PREDICTED: NACHT, LRR and PYD domains-containing protein 12-like [Oreochromis niloticus]	1.85e-06
CL11620Contig1			13.51	16.3583	0.825882	0.888727	536
CL11621Contig1			78.9815	64.4708	1.22507	0.722633	911
CL11622Contig1			28.0592	18.2828	1.53474	0.615961	484
CL11623Contig1			42.6084	82.7535	0.514884	0.248343	880
CL11624Contig1			35.3338	35.6033	0.992432	1	948
CL11625Contig1			22.8631	25.9808	0.88	0.907991	1205	gi|528501237|ref|XP_005157536.1|PREDICTED: potassium channel subfamily K member 13-like isoform X2 [Danio rerio]	2.21e-61	sp|Q9HB14|KCNKD_HUMAN	8e-61	Potassium channel subfamily K member 13 OS=Homo sapiens GN=KCNK13 PE=2 SV=2				GO:0005267;GO:0071805;GO:0016021	potassium channel activity|potassium ion transmembrane transport|integral component of membrane
CL11626Contig1			12.4708	17.3205	0.72	0.769472	890
CL11627Contig1			21.8238	24.0563	0.9072	0.944239	955	gi|70721624|tpg|DAA05173.1|TPA_exp: RTN2 [Ictalurus punctatus]	4.71e-63	sp|Q4FZ76|RTN2_XENLA	3e-28	Reticulon-2 OS=Xenopus laevis GN=rtn2 PE=2 SV=1				GO:0016021	integral component of membrane
CL11628Contig1			10.3923	35.6033	0.291892	0.141966	971
CL11629Contig1			12.4708	15.396	0.81	0.878617	958
CL1162Contig1	PLCE	phosphatidylinositol phospholipase C, epsilon	308.651	225.167	1.37077	0.394002	7063	gi|239582779|ref|NP_001155125.1|1-phosphatidylinositol-4,5-bisphosphate phosphodiesterase epsilon-1 [Danio rerio] >gi|218931301|gb|ACL12271.1| phospholipase C epsilon 1 [Danio rerio]	0	sp|Q9P212|PLCE1_HUMAN	0	1-phosphatidylinositol 4,5-bisphosphate phosphodiesterase epsilon-1 OS=Homo sapiens GN=PLCE1 PE=1 SV=3	ko00562;ko04014;ko04015;ko04020;ko04024;ko04070;ko04919;ko05205	Inositol phosphate metabolism |Ras signaling pathway |Rap1 signaling pathway |Calcium signaling pathway |cAMP signaling pathway |Phosphatidylinositol signaling system |Thyroid hormone signaling pathway |Proteoglycans in cancer	8	GO:0046578;GO:0005829;GO:0006629;GO:0008277;GO:0004435;GO:0005509;GO:0004871;GO:0007264;GO:0007200;GO:0005085;GO:0019899;GO:0032836;GO:0000187;GO:0005886	regulation of Ras protein signal transduction|cytosol|lipid metabolic process|regulation of G-protein coupled receptor protein signaling pathway|phosphatidylinositol phospholipase C activity|calcium ion binding|signal transducer activity|small GTPase mediated signal transduction|phospholipase C-activating G-protein coupled receptor signaling pathway|guanyl-nucleotide exchange factor activity|enzy…
CL11630Contig1	RASGRF2	Ras-specific guanine nucleotide-releasing factor 2	20.7846	12.5093	1.66154	0.603217	1103	gi|410903970|ref|XP_003965466.1|PREDICTED: ras-specific guanine nucleotide-releasing factor 2-like [Takifugu rubripes]	2.56e-114	sp|A2CEA7|RGRF2_DANRE	1e-134	Ras-specific guanine nucleotide-releasing factor 2 OS=Danio rerio GN=rasgrf2 PE=3 SV=1	ko04010;ko04014	MAPK signaling pathway |Ras signaling pathway	2	GO:0005789;GO:0005089;GO:0005543;GO:0005886;GO:0035023;GO:0050790;GO:0007264;GO:0005516	endoplasmic reticulum membrane|Rho guanyl-nucleotide exchange factor activity|phospholipid binding|plasma membrane|regulation of Rho protein signal transduction|regulation of catalytic activity|small GTPase mediated signal transduction|calmodulin binding
CL11631Contig1			99.7661	66.3953	1.50261	0.440744	812
CL11632Contig1			30.1377	12.5093	2.40923	0.302289	792	gi|326671589|ref|XP_003199467.1|PREDICTED: tetraspanin-33-like [Danio rerio]	5.3e-45	sp|Q8R3S2|TSN33_MOUSE	9e-34	Tetraspanin-33 OS=Mus musculus GN=Tspan33 PE=1 SV=1				GO:0016021	integral component of membrane
CL11633Contig1			18.7061	10.5848	1.76727	0.578127	1164	gi|542209252|ref|XP_005477740.1|PREDICTED: AT-rich interactive domain-containing protein 1B-like isoform X4 [Oreochromis niloticus]	1.74e-132	sp|Q8NFD5|ARI1B_HUMAN	1e-122	AT-rich interactive domain-containing protein 1B OS=Homo sapiens GN=ARID1B PE=1 SV=2				GO:0005622;GO:0003677	intracellular|DNA binding
CL11634Contig1			57.1577	84.678	0.675	0.480317	263
CL11635Contig1			9.35307	9.6225	0.972	1	644
CL11636Contig1			10.3923	12.5093	0.830769	0.919834	857	gi|548476911|ref|XP_005748674.1|PREDICTED: transmembrane protein 178A-like isoform X1 [Pundamilia nyererei] >gi|548476937|ref|XP_005748675.1| PREDICTED: transmembrane protein 178A-like isoform X2 [Pundamilia nyererei]	6.51e-111	sp|Q08CE6|T178A_DANRE	2e-139	Transmembrane protein 178A OS=Danio rerio GN=tmem178a PE=2 SV=1				GO:0016021;GO:0005923;GO:0005198	integral component of membrane|tight junction|structural molecule activity
CL11637Contig1			29.0985	7.698	3.78	0.146085	753
CL11638Contig1			25.9808	15.396	1.6875	0.553388	449
CL11639Contig1			39.4908	81.7913	0.482824	0.210395	717
CL1163Contig1			9.35307	38.49	0.243	0.0899993	563
CL1163Contig2			11.4315	14.4338	0.792	0.86739	314	gi|525004755|ref|XP_005050069.1|PREDICTED: ELAV-like protein 4 isoform X1 [Ficedula albicollis] >gi|542146567|ref|XP_005482297.1| PREDICTED: ELAV-like protein 4 isoform X1 [Zonotrichia albicollis]	3.15e-20	sp|A4QNI8|ELAV4_XENTR	2e-26	ELAV-like protein 4 OS=Xenopus tropicalis GN=elavl4 PE=2 SV=1				GO:0019013;GO:0003723;GO:0007275;GO:0030529;GO:0000166	viral nucleocapsid|RNA binding|multicellular organismal development|ribonucleoprotein complex|nucleotide binding
CL11640Contig1			8.31384	21.1695	0.392727	0.347973	545
CL11641Contig1			16.6277	7.698	2.16	0.478583	329
CL11642Contig1			37.4123	106.81	0.35027	0.0592842	873
CL11643Contig1	RP-L35e, RPL35	large subunit ribosomal protein L35e	13454.9	17549.5	0.766683	0.20816	895	gi|318065124|ref|NP_001187058.1|60S ribosomal protein L35 [Ictalurus punctatus] >gi|73917363|sp|Q90YT4.3|RL35_ICTPU RecName: Full=60S ribosomal protein L35 >gi|15293937|gb|AAK95161.1|AF401589_1 ribosomal protein L35 [Ictalurus punctatus]	3.34e-44	sp|Q90YT4|RL35_ICTPU	5e-58	60S ribosomal protein L35 OS=Ictalurus punctatus GN=rpl35 PE=2 SV=3	ko03010	Ribosome	1	GO:0009790;GO:0003735;GO:0051726;GO:0022625;GO:0006412	embryo development|structural constituent of ribosome|regulation of cell cycle|cytosolic large ribosomal subunit|translation
CL11644Contig1			126.786	63.5085	1.99636	0.1708	799
CL11645Contig1			44.6869	28.8675	1.548	0.531589	814
CL11646Contig1			41.5692	12.5093	3.32308	0.124453	836	gi|528512952|ref|XP_001920632.3|PREDICTED: potassium channel subfamily T member 1 isoform X1 [Danio rerio]	2.33e-65	sp|Q8QFV0|KCNT1_CHICK	2e-74	Potassium channel subfamily T member 1 OS=Gallus gallus GN=KCNT1 PE=2 SV=1				GO:0008076;GO:0005249;GO:0071805;GO:0015269	voltage-gated potassium channel complex|voltage-gated potassium channel activity|potassium ion transmembrane transport|calcium-activated potassium channel activity
CL11647Contig1			60.2754	17.3205	3.48	0.0683638	276
CL11648Contig1			3.11769	10.5848	0.294545	0.402374	654	gi|554588877|ref|XP_005885792.1|PREDICTED: glutenin, high molecular weight subunit PW212-like [Myotis brandtii]	3.19e-06
CL1164Contig1			92.4915	80.829	1.14429	0.806928	1303
CL11650Contig1			48.8438	32.7165	1.49294	0.551991	2328	gi|528511174|ref|XP_005160522.1|PREDICTED: serine/threonine-protein kinase MRCK beta isoform X1 [Danio rerio]	8.91e-08
CL11651Contig1			27.02	32.7165	0.825882	0.821846	951
CL11652Contig1			30.1377	2.88675	10.44	0.0251514	810
CL11653Contig1			19.7454	6.73575	2.93143	0.299009	648
CL11654Contig1			13.51	22.1318	0.610435	0.604626	712
CL11655Contig1	IL15	interleukin 15	28.0592	44.2635	0.633913	0.516883	975	gi|71841599|gb|AAZ43090.1|IL-15-like protein [Danio rerio] >gi|190338144|gb|AAI62843.1| Il15 protein [Danio rerio]	3.33e-19	sp|Q5WQV8|IL15_MARMO	4e-08	Interleukin-15 OS=Marmota monax GN=IL15 PE=2 SV=1	ko04060;ko04630;ko04668;ko04672;ko05166;ko05168;ko05323	Cytokine-cytokine receptor interaction |Jak-STAT signaling pathway |TNF signaling pathway |Intestinal immune network for IgA production |HTLV-I infection |Herpes simplex infection |Rheumatoid arthritis	7	GO:0005615;GO:0005126;GO:0005125;GO:0006955	extracellular space|cytokine receptor binding|cytokine activity|immune response
CL11656Contig1			17.6669	15.396	1.1475	0.928028	696
CL11657Contig1	PRODH	proline dehydrogenase	704.598	890.082	0.791611	0.393734	3532	gi|499032138|ref|XP_004566772.1|PREDICTED: proline dehydrogenase 1, mitochondrial-like isoform X1 [Maylandia zebra]	0	sp|Q148G5|PROD_BOVIN	0	Proline dehydrogenase 1, mitochondrial OS=Bos taurus GN=PRODH PE=2 SV=1	ko00330	Arginine and proline metabolism	1	GO:0006537;GO:0006562;GO:0004657;GO:0055114	glutamate biosynthetic process|proline catabolic process|proline dehydrogenase activity|oxidation-reduction process
CL11658Contig1			27.02	14.4338	1.872	0.471766	761
CL11659Contig1			46.7654	29.8298	1.56774	0.512418	769
CL1165Contig1	PTPRB, PTPB	receptor-type tyrosine-protein phosphatase beta	112.237	98.1495	1.14353	0.793829	4052	gi|528477994|ref|XP_005171760.1|PREDICTED: receptor-type tyrosine-protein phosphatase beta isoform X1 [Danio rerio]	0	sp|P23467|PTPRB_HUMAN	0	Receptor-type tyrosine-protein phosphatase beta OS=Homo sapiens GN=PTPRB PE=1 SV=3	ko04520	Adherens junction	1	GO:0004725;GO:0001568;GO:0035335	protein tyrosine phosphatase activity|blood vessel development|peptidyl-tyrosine dephosphorylation
CL11660Contig1			46.7654	32.7165	1.42941	0.602223	800
CL11661Contig1			24.9415	16.3583	1.52471	0.640223	749
CL11662Contig1			22.8631	77.9423	0.293333	0.0506683	1024
CL11663Contig1			30.1377	39.4523	0.763902	0.717939	1126
CL11664Contig1			1.03923	29.8298	0.0348387	0.00776812	771
CL11665Contig1	CHK	choline/ethanolamine kinase	516.498	331.976	1.55583	0.17098	2151	gi|153792296|ref|NP_001093482.1|choline/ethanolamine kinase [Danio rerio] >gi|190337575|gb|AAI63504.1| Choline kinase beta [Danio rerio] >gi|190338436|gb|AAI63518.1| Choline kinase beta [Danio rerio]	2.07e-104	sp|P35790|CHKA_HUMAN	9e-91	Choline kinase alpha OS=Homo sapiens GN=CHKA PE=1 SV=3	ko00564;ko05231	Glycerophospholipid metabolism |Choline metabolism in cancer	2	GO:0008144;GO:0005829;GO:0004871;GO:0004103;GO:0004104;GO:0006646;GO:0006869;GO:0019695;GO:0005524;GO:0004305;GO:0016310;GO:0007165;GO:0006657;GO:0042803;GO:0033265	drug binding|cytosol|signal transducer activity|choline kinase activity|cholinesterase activity|phosphatidylethanolamine biosynthetic process|lipid transport|choline metabolic process|ATP binding|ethanolamine kinase activity|phosphorylation|signal transduction|CDP-choline pathway|protein homodimerization activity|choline binding
CL11666Contig1			8.31384	45.2258	0.18383	0.0378319	670
CL11667Contig1			27.02	34.641	0.78	0.75555	866
CL11668Contig1			28.0592	39.4523	0.71122	0.644333	1355	gi|189528970|ref|XP_682817.3|PREDICTED: multidrug and toxin extrusion protein 1-like isoform X2 [Danio rerio]	1.67e-132	sp|A1L1P9|S47A1_DANRE	1e-101	Multidrug and toxin extrusion protein 1 OS=Danio rerio GN=slc47a1 PE=2 SV=1				GO:0006855;GO:0016020;GO:0015297;GO:0015238	drug transmembrane transport|membrane|antiporter activity|drug transmembrane transporter activity
CL11669Contig1			14.5492	13.4715	1.08	0.995009	842	gi|528509957|ref|XP_005170151.1|PREDICTED: uncharacterized protein LOC101882070 isoform X1 [Danio rerio]	4.08e-25
CL1166Contig1	MB21D1	cyclic GMP-AMP synthase	9.35307	22.1318	0.422609	0.374597	923	gi|68371332|ref|XP_685111.1|PREDICTED: cyclic GMP-AMP synthase-like [Danio rerio]	2.77e-81	sp|Q8N884|CGAS_HUMAN	3e-63	Cyclic GMP-AMP synthase OS=Homo sapiens GN=MB21D1 PE=1 SV=2	ko04623	Cytosolic DNA-sensing pathway	1	GO:0005829;GO:0002218;GO:0009190;GO:0003677;GO:0071360;GO:0002230;GO:0061501	cytosol|activation of innate immune response|cyclic nucleotide biosynthetic process|DNA binding|cellular response to exogenous dsRNA|positive regulation of defense response to virus by host|cyclic-GMP-AMP synthase activity
CL11670Contig1			57.1577	100.074	0.571154	0.295923	660
CL11671Contig1			69.6284	25.9808	2.68	0.117378	974
CL11672Contig1			21.8238	22.1318	0.986087	1	1081	gi|56090174|ref|NP_001007367.1|visinin-like 1 [Danio rerio] >gi|410916079|ref|XP_003971514.1| PREDICTED: visinin-like protein 1-like [Takifugu rubripes] >gi|55250126|gb|AAH85571.1| Si:dkey-30j22.11 [Danio rerio] >gi|182889362|gb|AAI64989.1| Si:dkey-30j22.11 protein [Danio rerio]	6.79e-104	sp|P62762|VISL1_RAT	1e-130	Visinin-like protein 1 OS=Rattus norvegicus GN=Vsnl1 PE=1 SV=2				GO:0007417;GO:0019722;GO:0005509	central nervous system development|calcium-mediated signaling|calcium ion binding
CL11673Contig1			10.3923	6.73575	1.54286	0.770587	433
CL11674Contig1			29.0985	83.7158	0.347586	0.0783823	985
CL11675Contig1			32.2161	27.9053	1.15448	0.874167	801
CL11676Contig1			66.5108	0	Inf	7.04e-06	903
CL11677Contig1			7.27461	29.8298	0.243871	0.125932	523
CL11678Contig1			9.35307	23.094	0.405	0.344991	676
CL11679Contig1			35.3338	8.66025	4.08	0.10087	484
CL1167Contig1			69.6284	28.8675	2.412	0.156635	1616
CL11680Contig1			41.5692	28.8675	1.44	0.612202	890
CL11681Contig1			15.5885	15.396	1.0125	1	490
CL11682Contig1			230.709	183.79	1.25529	0.571086	1068
CL11683Contig1			15.5885	5.7735	2.7	0.384202	521
CL11684Contig1			42.6084	31.7543	1.34182	0.681256	984	gi|432943596|ref|XP_004083226.1|PREDICTED: ankyrin repeat and sterile alpha motif domain-containing protein 1B-like [Oryzias latipes]	5.98e-08
CL11685Contig1			38.4515	54.8483	0.701053	0.582257	822
CL11686Contig1			13.51	11.547	1.17	0.934239	649
CL11687Contig1			20.7846	8.66025	2.4	0.377512	834
CL11688Contig1			14.5492	8.66025	1.68	0.656727	520
CL11689Contig1			23.9023	14.4338	1.656	0.58204	545
CL1168Contig1			16.6277	15.396	1.08	0.986537	263
CL1168Contig2			42.6084	16.3583	2.60471	0.201533	1262
CL11690Contig1			23.9023	15.396	1.5525	0.632285	659
CL11691Contig1			32.2161	10.5848	3.04364	0.19256	800
CL11692Contig1			36.3731	26.943	1.35	0.695776	1010
CL11693Contig1			17.6669	34.641	0.51	0.394313	929
CL11694Contig1			9.35307	33.6788	0.277714	0.137754	814
CL11695Contig1			12.4708	8.66025	1.44	0.787135	716	gi|528468192|ref|XP_005159960.1|PREDICTED: methylcytosine dioxygenase TET2-like [Danio rerio]	2.07e-39	sp|Q4JK59|TET2_MOUSE	1e-12	Methylcytosine dioxygenase TET2 OS=Mus musculus GN=Tet2 PE=1 SV=3
CL11696Contig1			16.6277	25.0185	0.664615	0.651829	744
CL11697Contig1			19.7454	10.5848	1.86545	0.532404	624
CL11698Contig1			0	15.396	#VALUE!	0.0296974	538
CL11699Contig1			9.35307	13.4715	0.694286	0.776943	421
CL1169Contig1			36.3731	9.6225	3.78	0.112727	1098
CL116Contig1			37.4123	30.792	1.215	0.804478	1934
CL11700Contig1			24.9415	31.7543	0.785455	0.772818	859
CL11701Contig1			64.4323	37.5278	1.71692	0.3794	1073
CL11702Contig1	PTK2B, FAK2	focal adhesion kinase 2	71.7069	48.1125	1.4904	0.497012	954	gi|432944493|ref|XP_004083412.1|PREDICTED: protein-tyrosine kinase 2-beta-like [Oryzias latipes]	9.93e-21				ko04020;ko04062;ko04650;ko04670;ko04912;ko05161	Calcium signaling pathway |Chemokine signaling pathway |Natural killer cell mediated cytotoxicity |Leukocyte transendothelial migration |GnRH signaling pathway |Hepatitis B	6
CL11703Contig1			4.15692	25.0185	0.166154	0.0862174	672
CL11704Contig1			218.238	249.223	0.875676	0.734824	885
CL11705Contig1			31.1769	28.8675	1.08	0.950042	1119
CL11706Contig1			28.0592	25.9808	1.08	0.955899	831	gi|528487971|ref|XP_001922678.2|PREDICTED: uncharacterized protein LOC100148399 [Danio rerio]	3.97e-17
CL11707Contig1			39.4908	20.2073	1.95429	0.369544	993
CL11708Contig1			35.3338	39.4523	0.89561	0.897609	991	gi|528512162|ref|XP_005170230.1|PREDICTED: matrilin 3a isoform X1 [Danio rerio]	1.92e-46	sp|O15232|MATN3_HUMAN	1e-27	Matrilin-3 OS=Homo sapiens GN=MATN3 PE=1 SV=2
CL11709Contig1			39.4908	41.3768	0.954419	0.972432	748
CL1170Contig1			72.7461	55.8105	1.30345	0.650231	2261
CL11710Contig1			11.4315	17.3205	0.66	0.702321	827
CL11711Contig1			1598.34	1733.98	0.921776	0.732946	2239	gi|291190188|ref|NP_001167201.1|Zinc finger protein 410 [Salmo salar] >gi|223648628|gb|ACN11072.1| Zinc finger protein 410 [Salmo salar]	6.22e-176	sp|Q86VK4|ZN410_HUMAN	1e-147	Zinc finger protein 410 OS=Homo sapiens GN=ZNF410 PE=1 SV=2				GO:0046872;GO:0003676	metal ion binding|nucleic acid binding
CL11712Contig1			39.4908	13.4715	2.93143	0.170207	559
CL11713Contig1			43.6477	30.792	1.4175	0.620793	1008
CL11714Contig1			27.02	25.9808	1.04	0.998357	694
CL11715Contig1			12.4708	35.6033	0.35027	0.199592	553
CL11716Contig1			17.6669	14.4338	1.224	0.871308	1421	gi|528489980|ref|XP_001922440.2|PREDICTED: E3 ubiquitin-protein ligase HECW2-like [Danio rerio]	3.37e-139	sp|Q9P2P5|HECW2_HUMAN	7e-43	E3 ubiquitin-protein ligase HECW2 OS=Homo sapiens GN=HECW2 PE=1 SV=2				GO:0016567;GO:0016874;GO:0004842	protein ubiquitination|ligase activity|ubiquitin-protein transferase activity
CL11717Contig1			41.5692	40.4145	1.02857	0.995198	901
CL11718Contig1			8.31384	16.3583	0.508235	0.53752	535
CL11719Contig1			90.4131	43.3013	2.088	0.19078	927
CL1171Contig1			17.6669	8.66025	2.04	0.498581	750
CL11720Contig1			11.4315	27.9053	0.409655	0.313105	557
CL11721Contig1			35.3338	26.943	1.31143	0.729121	800
CL11722Contig1			50.9223	22.1318	2.30087	0.226889	1264
CL11723Contig1			31.1769	59.6595	0.522581	0.310071	1238
CL11724Contig1			20.7846	9.6225	2.16	0.43353	683
CL11725Contig1			58.1969	115.47	0.504	0.187514	654
CL11726Contig1			20.7846	29.8298	0.696774	0.665955	825
CL11727Contig1			13.51	18.2828	0.738947	0.783491	638
CL11728Contig1			35.3338	47.1503	0.749388	0.674801	1329
CL11729Contig1			28.0592	31.7543	0.883636	0.897431	1105
CL1172Contig1			40.53	47.1503	0.859592	0.834874	1830	gi|542199845|ref|XP_005474185.1|PREDICTED: putative ZDHHC-type palmitoyltransferase 6-like isoform X1 [Oreochromis niloticus]	0	sp|P0CS66|AKR1_CRYNJ	2e-40	Palmitoyltransferase AKR1 OS=Cryptococcus neoformans var. neoformans serotype D (strain JEC21 / ATCC MYA-565) GN=AKR1 PE=3 SV=1				GO:0000139;GO:0016746;GO:0031901;GO:0016021;GO:0008270	Golgi membrane|transferase activity, transferring acyl groups|early endosome membrane|integral component of membrane|zinc ion binding
CL11730Contig1			21.8238	7.698	2.835	0.292169	823	gi|209736058|gb|ACI68898.1|Cystatin-F precursor [Salmo salar]	4.74e-15	sp|O97862|CYTC_RABIT	4e-07	Cystatin-C OS=Oryctolagus cuniculus GN=CST3 PE=2 SV=1				GO:0010466;GO:0004869	negative regulation of peptidase activity|cysteine-type endopeptidase inhibitor activity
CL11731Contig1			50.9223	72.1688	0.7056	0.551837	888
CL11732Contig1			29.0985	30.792	0.945	0.973691	1830	gi|554872502|ref|XP_005946194.1|PREDICTED: breast cancer anti-estrogen resistance protein 3-like [Haplochromis burtoni]	2.41e-151	sp|Q58DL5|BCAR3_BOVIN	2e-101	Breast cancer anti-estrogen resistance protein 3 OS=Bos taurus GN=BCAR3 PE=2 SV=2				GO:0005085;GO:0005622;GO:0007264	guanyl-nucleotide exchange factor activity|intracellular|small GTPase mediated signal transduction
CL11733Contig1			6.23538	15.396	0.405	0.430479	453
CL11734Contig1			13.51	15.396	0.8775	0.945524	682
CL11735Contig1			172.512	158.771	1.08655	0.854027	796
CL11736Contig1			28.0592	56.7728	0.494237	0.281689	717
CL11737Contig1			30.1377	23.094	1.305	0.753671	881
CL11738Contig1			50.9223	21.1695	2.40545	0.205542	824
CL11739Contig1			119.512	101.036	1.18286	0.735587	793
CL1173Contig1			11.4315	14.4338	0.792	0.86739	864
CL11740Contig1			59.2361	20.2073	2.93143	0.11008	1037	gi|292620599|ref|XP_002664355.1|PREDICTED: probable pancreatic secretory proteinase inhibitor-like isoform 1 [Danio rerio]	1.71e-24	sp|P11706|ISK1_ANGAN	2e-20	Probable pancreatic secretory proteinase inhibitor OS=Anguilla anguilla PE=1 SV=1				GO:0010466;GO:0005576;GO:0004867	negative regulation of peptidase activity|extracellular region|serine-type endopeptidase inhibitor activity
CL11741Contig1			13.51	14.4338	0.936	1	597
CL11742Contig1			33.2554	21.1695	1.57091	0.567976	1393	gi|528502133|ref|XP_005157769.1|PREDICTED: mucin-12-like isoform X4 [Danio rerio]	1.62e-21	sp|Q8VD58|EVI2B_MOUSE	1e-07	Protein EVI2B OS=Mus musculus GN=Evi2b PE=1 SV=1
CL11743Contig1	CHST1	keratan sulfate 6-sulfotransferase 1	78.9815	83.7158	0.943448	0.928815	2225	gi|542235534|ref|XP_005455793.1|PREDICTED: carbohydrate sulfotransferase 1-like [Oreochromis niloticus]	0	sp|Q6DBY9|CHST1_DANRE	0	Carbohydrate sulfotransferase 1 OS=Danio rerio GN=chst1 PE=2 SV=2	ko00533	Glycosaminoglycan biosynthesis - keratan sulfate	1	GO:0000139;GO:0045130;GO:0006012;GO:0016021;GO:0042339	Golgi membrane|keratan sulfotransferase activity|galactose metabolic process|integral component of membrane|keratan sulfate metabolic process
CL11744Contig1			10.3923	11.547	0.9	0.988904	649
CL11745Contig1			0	34.641	#VALUE!	0.0010219	1112	gi|528482061|ref|XP_005168793.1|PREDICTED: uncharacterized protein LOC101883715 isoform X1 [Danio rerio]	1.78e-38							GO:0046872;GO:0003676;GO:0015074	metal ion binding|nucleic acid binding|DNA integration
CL11746Contig1			14.5492	25.9808	0.56	0.513508	734
CL11747Contig1			8.31384	43.3013	0.192	0.0452962	850
CL11748Contig1			1865.42	2117.91	0.880781	0.584112	4698	gi|528480453|ref|XP_005165730.1|PREDICTED: metaxin-3-like isoform X3 [Danio rerio]	1.17e-108	sp|Q4VBW0|MTX3_DANRE	1e-126	Metaxin-3 OS=Danio rerio GN=mtx3 PE=2 SV=2				GO:0006626;GO:0005741	protein targeting to mitochondrion|mitochondrial outer membrane
CL11749Contig1			24.9415	26.943	0.925714	0.958205	922
CL1174Contig1			1754.22	1970.69	0.890156	0.619349	4962	gi|528478777|ref|XP_005165156.1|PREDICTED: forkhead box protein N4 isoform X1 [Danio rerio]	7.14e-165	sp|Q3BJS1|FOXN4_XENLA	2e-132	Forkhead box protein N4 OS=Xenopus laevis GN=foxn4 PE=2 SV=1				GO:0045893;GO:0009888;GO:0000122;GO:0003989;GO:0004075;GO:0008016;GO:0006351;GO:0007389;GO:0048513;GO:0006633;GO:0005667;GO:0046872;GO:0051090;GO:0003705;GO:0043565;GO:0009790;GO:0003690;GO:0008134;GO:0005634;GO:0005524;GO:0008301	positive regulation of transcription, DNA-templated|tissue development|negative regulation of transcription from RNA polymerase II promoter|acetyl-CoA carboxylase activity|biotin carboxylase activity|regulation of heart contraction|transcription, DNA-templated|pattern specification process|organ development|fatty acid biosynthetic process|transcription factor complex|metal ion binding|regulation …
CL11750Contig1			10.3923	7.698	1.35	0.857704	645
CL11751Contig1			39.4908	20.2073	1.95429	0.369544	790
CL11752Contig1			70.6677	78.9045	0.89561	0.854003	752
CL11753Contig1			57.1577	118.357	0.482927	0.160401	1041
CL11754Contig1			16.6277	7.698	2.16	0.478583	650
CL11755Contig1			9.35307	4.81125	1.944	0.660836	667	gi|528482618|ref|XP_001338083.4|PREDICTED: ribonucleoprotein PTB-binding 2 [Danio rerio]	3.11e-105	sp|Q9HCJ3|RAVR2_HUMAN	4e-90	Ribonucleoprotein PTB-binding 2 OS=Homo sapiens GN=RAVER2 PE=1 SV=2				GO:0019013;GO:0003676;GO:0030529;GO:0005634;GO:0000166	viral nucleocapsid|nucleic acid binding|ribonucleoprotein complex|nucleus|nucleotide binding
CL11756Contig1			252.533	343.523	0.735126	0.390255	2486	gi|528520336|ref|XP_005174247.1|PREDICTED: N-acetyltransferase ESCO1-like isoform X2 [Danio rerio]	4.49e-122	sp|Q5FWF5|ESCO1_HUMAN	2e-85	N-acetyltransferase ESCO1 OS=Homo sapiens GN=ESCO1 PE=1 SV=3				GO:0000785;GO:0034421;GO:0006275	chromatin|post-translational protein acetylation|regulation of DNA replication
CL11757Contig1			17.6669	14.4338	1.224	0.871308	716
CL11758Contig1			25.9808	23.094	1.125	0.917915	867
CL11759Contig1			399.065	393.56	1.01399	0.972171	890
CL1175Contig1			44.6869	29.8298	1.49806	0.562533	1163
CL11760Contig1			34.2946	48.1125	0.7128	0.61827	925
CL11761Contig1			11.4315	13.4715	0.848571	0.929355	822
CL11762Contig1			339.828	227.091	1.49644	0.266821	2085	gi|554877831|ref|XP_005948761.1|PREDICTED: WAS/WASL-interacting protein family member 2-like [Haplochromis burtoni]	4.4e-19	sp|Q8TF74|WIPF2_HUMAN	2e-16	WAS/WASL-interacting protein family member 2 OS=Homo sapiens GN=WIPF2 PE=1 SV=1				GO:0003779;GO:0072487;GO:0030036;GO:0043984	actin binding|MSL complex|actin cytoskeleton organization|histone H4-K16 acetylation
CL11763Contig1			7.27461	22.1318	0.328696	0.264963	739	gi|528511291|ref|XP_005160569.1|PREDICTED: nesprin-2 isoform X1 [Danio rerio]	4.78e-42							GO:0016021;GO:0045494;GO:0003779;GO:0040023	integral component of membrane|photoreceptor cell maintenance|actin binding|establishment of nucleus localization
CL11764Contig1			50.9223	55.8105	0.912414	0.900038	1135
CL11765Contig1			7.27461	15.396	0.4725	0.508515	970
CL11766Contig1			13.51	9.6225	1.404	0.793746	646
CL11767Contig1			24.9415	4.81125	5.184	0.105225	622
CL11768Contig1			31.1769	36.5655	0.852632	0.846494	594
CL11769Contig1			17.6669	24.0563	0.7344	0.743257	847
CL1176Contig1			53.0008	50.9993	1.03925	0.973672	1768
CL11770Contig1			12.4708	30.792	0.405	0.288307	725
CL11771Contig1			12.4708	49.0748	0.254118	0.0693202	674
CL11772Contig1			848.012	936.27	0.905735	0.712384	2456	gi|41053969|ref|NP_956223.1|tRNA (uracil-5-)-methyltransferase homolog A [Danio rerio] >gi|28279548|gb|AAH45367.1| Trm2 tRNA methyltransferase 2 homolog A (S. cerevisiae) [Danio rerio]	0	sp|Q8IZ69|TRM2A_HUMAN	0	tRNA (uracil-5-)-methyltransferase homolog A OS=Homo sapiens GN=TRMT2A PE=1 SV=2				GO:0003676;GO:0001510;GO:0008173;GO:0000166;GO:0006396	nucleic acid binding|RNA methylation|RNA methyltransferase activity|nucleotide binding|RNA processing
CL11773Contig1			9.35307	14.4338	0.648	0.717529	831	gi|410896868|ref|XP_003961921.1|PREDICTED: FERM and PDZ domain-containing protein 4-like [Takifugu rubripes]	2.11e-119	sp|Q14CM0|FRPD4_HUMAN	5e-132	FERM and PDZ domain-containing protein 4 OS=Homo sapiens GN=FRMPD4 PE=1 SV=1				GO:0005856	cytoskeleton
CL11774Contig1			73.7854	68.3198	1.08	0.906161	897
CL11775Contig1			0	39.4523	#VALUE!	0.000489579	720
CL11776Contig1			37.4123	26.943	1.38857	0.663612	851
CL11777Contig1			160.041	111.621	1.43379	0.426786	738
CL11778Contig1			48.8438	45.2258	1.08	0.926228	944
CL11779Contig1			27.02	29.8298	0.905806	0.928761	862
CL1177Contig1			6.23538	16.3583	0.381176	0.389241	376
CL1177Contig2			15.5885	20.2073	0.771429	0.807873	882	gi|499049569|ref|XP_004575319.1|PREDICTED: flocculation protein FLO11-like [Maylandia zebra]	4.91e-08
CL11780Contig1	IL6R	interleukin 6 receptor	19.7454	13.4715	1.46571	0.7073	946	gi|166851852|ref|NP_001107790.1|interleukin-6 receptor subunit alpha [Danio rerio] >gi|159885703|tpe|CAJ38408.1| TPA: interleukin 6 receptor alpha [Danio rerio]	4.65e-47	sp|P22272|IL6RA_MOUSE	1e-27	Interleukin-6 receptor subunit alpha OS=Mus musculus GN=Il6ra PE=2 SV=2	ko04060;ko04066;ko04151;ko04630;ko04640;ko04932	Cytokine-cytokine receptor interaction |HIF-1 signaling pathway |PI3K-Akt signaling pathway |Jak-STAT signaling pathway |Hematopoietic cell lineage |Non-alcoholic fatty liver disease (NAFLD)	6	GO:0016020;GO:0019221;GO:0004896	membrane|cytokine-mediated signaling pathway|cytokine receptor activity
[truncated: 76,149 more rows]
